# Supplementary material for: 2,2,2-Trifluoro-1-[3-(2,2,2-trifluoro­acet­yl)azulen-1-yl]ethanone
Source: Acta Crystallogr Sect E Struct Rep Online. 2011 May 14;67(Pt 6):o1419. doi: 10.1107/S1600536811017569 (PMC3120490; doi:10.1107/S1600536811017569)
Supplement: Supplementary file 1 [file e-67-o1419-sup1.cif]

##############################################################################
#                                                                            #
# This CIF contains the data in a paper accepted for publication in          #
# Acta Crystallographica Section E. It conforms to the requirements of       #
# Notes for Authors for Acta Crystallographica Section E, and has been       #
# peer reviewed under the auspices of the IUCr Commission on Journals.       #
#                                                                            #
# Full details of the Crystallographic Information File format               #
# are given in the paper "The Crystallographic Information File (CIF):       #
# a New Standard Archive File for Crystallography" by S. R. Hall, F. H.      #
# Allen and I. D. Brown [Acta Cryst. (1991), A47, 655-685].                  #
#                                                                            #
# The current version of the core CIF dictionary is obtainable from          #
# ftp://ftp.iucr.org/pub/cif_core.dic.                                       #
#                                                                            #
# Software is freely available for graphical display of the structure(s)     #
# in this CIF. For information consult the CIF software page                 #
# http://www.iucr.org/resources/cif/software.                                #
#                                                                            #
# This file may be used for bona fide research purposes within the           #
# scientific community so long as proper attribution is given to the journal # 
# article from which it was obtained.                                        #
#                                                                            #
##############################################################################
data_I
_audit_creation_method     SHELXL-97
_chemical_name_systematic
;
2,2,2-Trifluoro-1-[3-(2,2,2-trifluoroacetyl)azulen-1-yl]ethanone
;
_chemical_name_common     ?
_chemical_formula_moiety     'C14 H6 F6 O2'
_chemical_formula_sum     'C14 H6 F6 O2'
_chemical_formula_iupac     'C14 H6 F6 O2'
_chemical_formula_weight     320.19
_chemical_melting_point     ?
_symmetry_cell_setting     triclinic
_symmetry_space_group_name_H-M     'P -1'
_symmetry_space_group_name_Hall     '-P 1'
loop_
    _symmetry_equiv_pos_as_xyz
    'x, y, z'
    '-x, -y, -z'
_cell_length_a     7.1634(2)
_cell_length_b     10.8681(4)
_cell_length_c     16.3286(5)
_cell_angle_alpha     81.544(2)
_cell_angle_beta     83.310(2)
_cell_angle_gamma     80.009(2)
_cell_volume     1232.92(7)
_cell_formula_units_Z     4
_cell_measurement_reflns_used     6112
_cell_measurement_theta_min     2.90
_cell_measurement_theta_max     28.88
_cell_measurement_temperature     100(2)
_exptl_crystal_description     rod
_exptl_crystal_colour     red
_exptl_crystal_size_max     0.40
_exptl_crystal_size_mid     0.14
_exptl_crystal_size_min     0.07
_exptl_crystal_density_diffrn     1.725
_exptl_crystal_density_meas     ?
_exptl_crystal_density_method     'not measured'
_exptl_crystal_F_000     640
_exptl_absorpt_coefficient_mu     0.175
_exptl_absorpt_correction_type     multi-scan
_exptl_absorpt_process_details     '(SADABS; Bruker, 2007)'
_exptl_absorpt_correction_T_min     0.9334
_exptl_absorpt_correction_T_max     0.9879
_exptl_special_details
;
;
_diffrn_ambient_temperature     100(2)
_diffrn_radiation_type     MoK\a
_diffrn_radiation_wavelength     0.71073
_diffrn_radiation_source     'fine-focus sealed tube'
_diffrn_radiation_monochromator     graphite
_diffrn_measurement_device_type     'Bruker APEXII CCD area-detector'
_diffrn_measurement_method     '\f and \w'
_diffrn_detector_area_resol_mean     ?
_diffrn_reflns_number     20089
_diffrn_reflns_av_R_equivalents     0.0306
_diffrn_reflns_av_sigmaI/netI     0.0378
_diffrn_reflns_theta_min     1.27
_diffrn_reflns_theta_max     27.10
_diffrn_reflns_theta_full     27.10
_diffrn_measured_fraction_theta_max     0.980
_diffrn_measured_fraction_theta_full     0.980
_diffrn_reflns_limit_h_min     -9
_diffrn_reflns_limit_h_max     9
_diffrn_reflns_limit_k_min     -13
_diffrn_reflns_limit_k_max     13
_diffrn_reflns_limit_l_min     -20
_diffrn_reflns_limit_l_max     20
_diffrn_standards_number     ?
_diffrn_standards_interval_count     ?
_diffrn_standards_interval_time     ?
_refine_special_details
;
Refinement of <i>F</i>^2^ against ALL reflections. The weighted <i>R</i>-factor
<i>wR</i> and goodness of fit <i>S</i> are based on <i>F</i>^2^, conventional
<i>R</i>-factors <i>R</i> are based on <i>F</i>, with <i>F</i> set to zero for
negative <i>F</i>^2^. The threshold expression of <i>F</i>^2^ >
\s(<i>F</i>^2^) is used only for calculating <i>R</i>-factors(gt) <i>etc</i>.
and is not relevant to the choice of reflections for refinement.
<i>R</i>-factors based on <i>F</i>^2^ are statistically about twice as large
as those based on <i>F</i>, and <i>R</i>- factors based on ALL data will be
even larger.
;
_reflns_number_total     5321
_reflns_number_gt     3680
_reflns_threshold_expression     I>2sigma(I)
_refine_ls_structure_factor_coef     Fsqd
_refine_ls_matrix_type     full
_refine_ls_R_factor_all     0.0687
_refine_ls_R_factor_gt     0.0375
_refine_ls_wR_factor_gt     0.0878
_refine_ls_wR_factor_ref     0.1057
_refine_ls_goodness_of_fit_ref     1.022
_refine_ls_restrained_S_all     1.022
_refine_ls_number_reflns     5321
_refine_ls_number_parameters     397
_refine_ls_number_restraints     0
_refine_ls_hydrogen_treatment     constr
_refine_ls_weighting_scheme     calc
_refine_ls_weighting_details
         'calc w=1/[\s^2^(Fo^2^)+(0.0465P)^2^+0.5715P] where P=(Fo^2^+2Fc^2^)/3'
_atom_sites_solution_hydrogens     geom
_atom_sites_solution_primary     direct
_atom_sites_solution_secondary     difmap
_refine_ls_shift/su_max     0.000
_refine_ls_shift/su_mean     0.000
_refine_diff_density_max     0.250
_refine_diff_density_min     -0.312
_refine_ls_extinction_method     none
_refine_ls_extinction_coef     ?
loop_
    _atom_type_symbol
    _atom_type_description
    _atom_type_scat_dispersion_real
    _atom_type_scat_dispersion_imag
    _atom_type_scat_source
    'C' 'C' 0.0033 0.0016
                         'International Tables Vol C Tables 4.2.6.8 and 6.1.1.4'
    'H' 'H' 0.0000 0.0000
                         'International Tables Vol C Tables 4.2.6.8 and 6.1.1.4'
    'O' 'O' 0.0106 0.0060
                         'International Tables Vol C Tables 4.2.6.8 and 6.1.1.4'
    'F' 'F' 0.0171 0.0103
                         'International Tables Vol C Tables 4.2.6.8 and 6.1.1.4'
_computing_data_collection     'APEX2 (Bruker, 2007)'
_computing_cell_refinement     'SAINT (Bruker, 2007)'
_computing_data_reduction     'SAINT (Bruker, 2007)'
_computing_structure_solution     'SHELXS97 (Sheldrick, 2008)'
_computing_structure_refinement     'SHELXL97 (Sheldrick, 2008)'
_computing_molecular_graphics     'SHELXTL (Sheldrick, 2008)'
_computing_publication_material
                             'SHELXTL (Sheldrick, 2008) and PLATON (Spek, 2009)'
loop_
    _atom_site_type_symbol
    _atom_site_label
    _atom_site_fract_x
    _atom_site_fract_y
    _atom_site_fract_z
    _atom_site_U_iso_or_equiv
    _atom_site_adp_type
    _atom_site_calc_flag
    _atom_site_refinement_flags
    _atom_site_occupancy
    _atom_site_symmetry_multiplicity
    _atom_site_disorder_assembly
    _atom_site_disorder_group
    F F1 0.39463(18) 0.60356(13) 0.19502(8) 0.0398(3) Uani d . 1 1 . .
    F F2 0.2168(2) 0.64770(12) 0.30613(7) 0.0412(3) Uani d . 1 1 . .
    F F3 0.09017(18) 0.61716(11) 0.19949(7) 0.0321(3) Uani d . 1 1 . .
    F F4 0.36566(18) 0.57475(11) -0.07337(8) 0.0346(3) Uani d . 1 1 . .
    F F5 0.05955(18) 0.59590(11) -0.05863(7) 0.0344(3) Uani d . 1 1 . .
    F F6 0.2086(2) 0.60122(12) -0.18071(7) 0.0370(3) Uani d . 1 1 . .
    O O1 0.2103(2) 0.88041(15) 0.24264(9) 0.0379(4) Uani d . 1 1 . .
    O O2 0.1713(2) 0.84185(14) -0.17976(8) 0.0319(4) Uani d . 1 1 . .
    C C1 0.2215(3) 0.84447(19) 0.10164(11) 0.0204(4) Uani d . 1 1 . .
    C C2 0.2071(3) 0.76448(18) 0.04375(11) 0.0195(4) Uani d . 1 1 . .
    H H2 0.1961 0.6778 0.0568 0.023 Uiso calc R 1 1 . .
    C C3 0.2114(3) 0.83168(18) -0.03648(11) 0.0192(4) Uani d . 1 1 . .
    C C4 0.2344(2) 0.95792(18) -0.03047(11) 0.0188(4) Uani d . 1 1 . .
    C C5 0.2515(3) 1.05229(18) -0.09710(12) 0.0213(4) Uani d . 1 1 . .
    H H5 0.2413 1.0298 -0.1503 0.026 Uiso calc R 1 1 . .
    C C6 0.2813(3) 1.17487(19) -0.09636(12) 0.0237(4) Uani d . 1 1 . .
    H H6 0.2861 1.2254 -0.1490 0.028 Uiso calc R 1 1 . .
    C C7 0.3050(3) 1.23385(19) -0.02918(13) 0.0246(4) Uani d . 1 1 . .
    H H7 0.3251 1.3189 -0.0424 0.030 Uiso calc R 1 1 . .
    C C8 0.3033(3) 1.18607(19) 0.05439(13) 0.0240(4) Uani d . 1 1 . .
    H H8 0.3249 1.2427 0.0901 0.029 Uiso calc R 1 1 . .
    C C9 0.2749(3) 1.06782(19) 0.09354(12) 0.0223(4) Uani d . 1 1 . .
    H H9 0.2777 1.0549 0.1522 0.027 Uiso calc R 1 1 . .
    C C10 0.2428(3) 0.96584(18) 0.05790(11) 0.0194(4) Uani d . 1 1 . .
    C C11 0.2178(3) 0.8089(2) 0.19135(12) 0.0243(4) Uani d . 1 1 . .
    C C12 0.2291(3) 0.6679(2) 0.22329(12) 0.0280(5) Uani d . 1 1 . .
    C C13 0.1949(3) 0.78107(19) -0.11202(12) 0.0223(4) Uani d . 1 1 . .
    C C14 0.2074(3) 0.6369(2) -0.10652(12) 0.0257(5) Uani d . 1 1 . .
    F F1A 0.82283(17) 0.62221(12) 0.68301(8) 0.0367(3) Uani d . 1 1 . .
    F F2A 0.6196(2) 0.67680(12) 0.78398(7) 0.0382(3) Uani d . 1 1 . .
    F F3A 0.52235(17) 0.63290(11) 0.67388(7) 0.0307(3) Uani d . 1 1 . .
    F F4A 0.86640(18) 0.55033(11) 0.42077(8) 0.0373(3) Uani d . 1 1 . .
    F F5A 0.56351(17) 0.59936(12) 0.41519(8) 0.0346(3) Uani d . 1 1 . .
    F F6A 0.7480(2) 0.57401(12) 0.30349(8) 0.0413(3) Uani d . 1 1 . .
    O O1A 0.6058(2) 0.90591(14) 0.71153(8) 0.0314(4) Uani d . 1 1 . .
    O O2A 0.7788(2) 0.80970(14) 0.29118(8) 0.0320(4) Uani d . 1 1 . .
    C C1A 0.6844(3) 0.85148(18) 0.57393(11) 0.0185(4) Uani d . 1 1 . .
    C C2A 0.6948(3) 0.76475(18) 0.51849(11) 0.0193(4) Uani d . 1 1 . .
    H H2A 0.6756 0.6797 0.5335 0.023 Uiso calc R 1 1 . .
    C C3A 0.7379(3) 0.82104(18) 0.43672(11) 0.0187(4) Uani d . 1 1 . .
    C C4A 0.7618(2) 0.94807(18) 0.44046(11) 0.0175(4) Uani d . 1 1 . .
    C C5A 0.8140(3) 1.03354(18) 0.37289(12) 0.0203(4) Uani d . 1 1 . .
    H H5A 0.8301 1.0040 0.3202 0.024 Uiso calc R 1 1 . .
    C C6A 0.8452(3) 1.15565(18) 0.37253(12) 0.0217(4) Uani d . 1 1 . .
    H H6A 0.8807 1.1984 0.3194 0.026 Uiso calc R 1 1 . .
    C C7A 0.8324(3) 1.22506(18) 0.43871(12) 0.0218(4) Uani d . 1 1 . .
    H H7A 0.8577 1.3089 0.4243 0.026 Uiso calc R 1 1 . .
    C C8A 0.7876(3) 1.18895(18) 0.52299(12) 0.0212(4) Uani d . 1 1 . .
    H H8A 0.7898 1.2507 0.5583 0.025 Uiso calc R 1 1 . .
    C C9A 0.7401(3) 1.07489(18) 0.56275(12) 0.0203(4) Uani d . 1 1 . .
    H H9A 0.7133 1.0694 0.6214 0.024 Uiso calc R 1 1 . .
    C C10A 0.7267(2) 0.96792(17) 0.52800(11) 0.0174(4) Uani d . 1 1 . .
    C C11A 0.6426(3) 0.82740(19) 0.66380(12) 0.0220(4) Uani d . 1 1 . .
    C C12A 0.6515(3) 0.6882(2) 0.70151(12) 0.0254(4) Uani d . 1 1 . .
    C C13A 0.7520(3) 0.76079(19) 0.36250(12) 0.0223(4) Uani d . 1 1 . .
    C C14A 0.7319(3) 0.6197(2) 0.37514(13) 0.0271(5) Uani d . 1 1 . .
loop_
    _atom_site_aniso_label
    _atom_site_aniso_U_11
    _atom_site_aniso_U_22
    _atom_site_aniso_U_33
    _atom_site_aniso_U_12
    _atom_site_aniso_U_13
    _atom_site_aniso_U_23
    F1 0.0358(7) 0.0393(8) 0.0377(7) 0.0061(6) -0.0025(6) 0.0019(6)
    F2 0.0649(9) 0.0404(8) 0.0172(6) -0.0087(7) -0.0069(6) 0.0030(5)
    F3 0.0401(7) 0.0298(7) 0.0280(7) -0.0146(6) -0.0019(5) 0.0006(5)
    F4 0.0390(7) 0.0265(7) 0.0354(7) 0.0019(6) -0.0017(6) -0.0048(5)
    F5 0.0405(8) 0.0299(7) 0.0340(7) -0.0169(6) 0.0104(6) -0.0059(5)
    F6 0.0578(9) 0.0325(7) 0.0242(7) -0.0138(6) 0.0020(6) -0.0121(5)
    O1 0.0591(11) 0.0384(9) 0.0216(8) -0.0204(8) -0.0042(7) -0.0064(7)
    O2 0.0502(10) 0.0284(8) 0.0186(8) -0.0108(7) -0.0062(7) -0.0003(6)
    C1 0.0179(9) 0.0263(11) 0.0178(10) -0.0050(8) -0.0018(7) -0.0034(8)
    C2 0.0168(9) 0.0215(10) 0.0199(10) -0.0039(8) -0.0011(7) -0.0015(8)
    C3 0.0172(9) 0.0225(10) 0.0182(9) -0.0039(8) -0.0009(7) -0.0033(7)
    C4 0.0131(9) 0.0228(10) 0.0205(10) -0.0030(7) -0.0013(7) -0.0031(8)
    C5 0.0174(10) 0.0264(11) 0.0206(10) -0.0036(8) -0.0029(7) -0.0044(8)
    C6 0.0213(10) 0.0245(11) 0.0248(11) -0.0054(8) -0.0031(8) 0.0011(8)
    C7 0.0198(10) 0.0203(11) 0.0342(12) -0.0040(8) -0.0026(8) -0.0038(8)
    C8 0.0199(10) 0.0235(11) 0.0310(11) -0.0040(8) -0.0048(8) -0.0086(8)
    C9 0.0168(9) 0.0285(11) 0.0228(10) -0.0029(8) -0.0052(8) -0.0055(8)
    C10 0.0130(9) 0.0250(11) 0.0206(10) -0.0035(8) -0.0015(7) -0.0032(8)
    C11 0.0239(10) 0.0310(12) 0.0196(10) -0.0082(9) -0.0030(8) -0.0033(8)
    C12 0.0336(12) 0.0314(12) 0.0179(10) -0.0046(9) -0.0029(8) 0.0000(8)
    C13 0.0216(10) 0.0261(11) 0.0195(10) -0.0061(8) 0.0017(8) -0.0044(8)
    C14 0.0318(11) 0.0277(11) 0.0182(10) -0.0078(9) 0.0034(8) -0.0055(8)
    F1A 0.0294(7) 0.0335(7) 0.0415(8) -0.0003(6) -0.0045(6) 0.0092(6)
    F2A 0.0566(9) 0.0413(8) 0.0189(6) -0.0200(7) -0.0048(6) 0.0043(5)
    F3A 0.0363(7) 0.0295(7) 0.0293(7) -0.0159(5) -0.0057(5) 0.0010(5)
    F4A 0.0389(7) 0.0231(7) 0.0484(8) -0.0008(6) -0.0043(6) -0.0048(6)
    F5A 0.0330(7) 0.0371(8) 0.0383(7) -0.0175(6) 0.0070(5) -0.0142(6)
    F6A 0.0581(9) 0.0388(8) 0.0341(7) -0.0221(7) 0.0097(6) -0.0217(6)
    O1A 0.0429(9) 0.0332(9) 0.0212(7) -0.0150(7) 0.0010(6) -0.0065(6)
    O2A 0.0481(10) 0.0293(8) 0.0194(8) -0.0081(7) -0.0021(7) -0.0043(6)
    C1A 0.0158(9) 0.0224(10) 0.0180(9) -0.0038(8) -0.0034(7) -0.0027(7)
    C2A 0.0156(9) 0.0191(10) 0.0229(10) -0.0030(7) -0.0038(7) -0.0001(8)
    C3A 0.0167(9) 0.0219(10) 0.0184(9) -0.0039(8) -0.0022(7) -0.0043(8)
    C4A 0.0130(9) 0.0209(10) 0.0181(9) -0.0014(7) -0.0034(7) -0.0011(7)
    C5A 0.0177(9) 0.0245(11) 0.0185(9) -0.0017(8) -0.0023(7) -0.0042(8)
    C6A 0.0190(10) 0.0247(11) 0.0204(10) -0.0042(8) -0.0016(8) 0.0012(8)
    C7A 0.0176(10) 0.0207(10) 0.0270(11) -0.0034(8) -0.0047(8) -0.0009(8)
    C8A 0.0179(10) 0.0201(10) 0.0267(11) -0.0024(8) -0.0043(8) -0.0060(8)
    C9A 0.0150(9) 0.0266(11) 0.0195(10) -0.0018(8) -0.0036(7) -0.0043(8)
    C10A 0.0118(9) 0.0220(10) 0.0186(9) -0.0025(7) -0.0021(7) -0.0026(7)
    C11A 0.0186(10) 0.0297(11) 0.0193(10) -0.0082(8) -0.0026(7) -0.0024(8)
    C12A 0.0286(11) 0.0308(12) 0.0179(10) -0.0098(9) -0.0031(8) 0.0004(8)
    C13A 0.0203(10) 0.0262(11) 0.0217(10) -0.0051(8) -0.0022(8) -0.0054(8)
    C14A 0.0298(11) 0.0284(12) 0.0256(11) -0.0079(9) 0.0021(9) -0.0119(9)
_geom_special_details
;
All e.s.d.'s (except the e.s.d. in the dihedral angle between two l.s. planes)
are estimated using the full covariance matrix. The cell e.s.d.'s are taken
into account individually in the estimation of e.s.d.'s in distances, angles
and torsion angles; correlations between e.s.d.'s in cell parameters are only
used when they are defined by crystal symmetry. An approximate (isotropic)
treatment of cell e.s.d.'s is used for estimating e.s.d.'s involving l.s.
planes.
;
loop_
    _geom_bond_atom_site_label_1
    _geom_bond_atom_site_label_2
    _geom_bond_site_symmetry_2
    _geom_bond_distance
    _geom_bond_publ_flag
    F1 C12 . 1.337(2) ?
    F2 C12 . 1.333(2) ?
    F3 C12 . 1.337(2) ?
    F4 C14 . 1.343(2) ?
    F5 C14 . 1.341(2) ?
    F6 C14 . 1.324(2) ?
    O1 C11 . 1.214(2) ?
    O2 C13 . 1.216(2) ?
    C1 C2 . 1.398(3) ?
    C1 C10 . 1.428(3) ?
    C1 C11 . 1.457(3) ?
    C2 C3 . 1.403(3) ?
    C2 H2 . 0.9500 ?
    C3 C4 . 1.429(3) ?
    C3 C13 . 1.447(3) ?
    C4 C5 . 1.391(3) ?
    C4 C10 . 1.467(3) ?
    C5 C6 . 1.387(3) ?
    C5 H5 . 0.9500 ?
    C6 C7 . 1.390(3) ?
    C6 H6 . 0.9500 ?
    C7 C8 . 1.386(3) ?
    C7 H7 . 0.9500 ?
    C8 C9 . 1.386(3) ?
    C8 H8 . 0.9500 ?
    C9 C10 . 1.389(3) ?
    C9 H9 . 0.9500 ?
    C11 C12 . 1.536(3) ?
    C13 C14 . 1.544(3) ?
    F1A C12A . 1.336(2) ?
    F2A C12A . 1.330(2) ?
    F3A C12A . 1.338(2) ?
    F4A C14A . 1.342(3) ?
    F5A C14A . 1.341(2) ?
    F6A C14A . 1.322(2) ?
    O1A C11A . 1.214(2) ?
    O2A C13A . 1.215(2) ?
    C1A C2A . 1.387(3) ?
    C1A C10A . 1.434(3) ?
    C1A C11A . 1.457(3) ?
    C2A C3A . 1.408(3) ?
    C2A H2A . 0.9500 ?
    C3A C4A . 1.431(3) ?
    C3A C13A . 1.446(3) ?
    C4A C5A . 1.394(3) ?
    C4A C10A . 1.463(2) ?
    C5A C6A . 1.383(3) ?
    C5A H5A . 0.9500 ?
    C6A C7A . 1.392(3) ?
    C6A H6A . 0.9500 ?
    C7A C8A . 1.390(3) ?
    C7A H7A . 0.9500 ?
    C8A C9A . 1.390(3) ?
    C8A H8A . 0.9500 ?
    C9A C10A . 1.389(3) ?
    C9A H9A . 0.9500 ?
    C11A C12A . 1.541(3) ?
    C13A C14A . 1.546(3) ?
loop_
    _geom_angle_atom_site_label_1
    _geom_angle_atom_site_label_2
    _geom_angle_atom_site_label_3
    _geom_angle_site_symmetry_1
    _geom_angle_site_symmetry_3
    _geom_angle
    _geom_angle_publ_flag
    C2 C1 C10 . . 108.52(16) ?
    C2 C1 C11 . . 125.49(18) ?
    C10 C1 C11 . . 125.99(17) ?
    C1 C2 C3 . . 109.69(17) ?
    C1 C2 H2 . . 125.2 ?
    C3 C2 H2 . . 125.2 ?
    C2 C3 C4 . . 108.25(16) ?
    C2 C3 C13 . . 125.54(18) ?
    C4 C3 C13 . . 126.20(17) ?
    C5 C4 C3 . . 125.52(17) ?
    C5 C4 C10 . . 127.61(17) ?
    C3 C4 C10 . . 106.84(16) ?
    C6 C5 C4 . . 128.73(18) ?
    C6 C5 H5 . . 115.6 ?
    C4 C5 H5 . . 115.6 ?
    C5 C6 C7 . . 128.88(19) ?
    C5 C6 H6 . . 115.6 ?
    C7 C6 H6 . . 115.6 ?
    C8 C7 C6 . . 129.13(19) ?
    C8 C7 H7 . . 115.4 ?
    C6 C7 H7 . . 115.4 ?
    C7 C8 C9 . . 129.54(19) ?
    C7 C8 H8 . . 115.2 ?
    C9 C8 H8 . . 115.2 ?
    C10 C9 C8 . . 128.27(18) ?
    C10 C9 H9 . . 115.9 ?
    C8 C9 H9 . . 115.9 ?
    C9 C10 C1 . . 125.46(17) ?
    C9 C10 C4 . . 127.81(18) ?
    C1 C10 C4 . . 106.65(16) ?
    O1 C11 C1 . . 125.8(2) ?
    O1 C11 C12 . . 117.38(18) ?
    C1 C11 C12 . . 116.78(17) ?
    F2 C12 F1 . . 107.72(17) ?
    F2 C12 F3 . . 107.00(17) ?
    F1 C12 F3 . . 107.28(17) ?
    F2 C12 C11 . . 111.20(17) ?
    F1 C12 C11 . . 110.51(17) ?
    F3 C12 C11 . . 112.90(17) ?
    O2 C13 C3 . . 125.94(19) ?
    O2 C13 C14 . . 116.69(17) ?
    C3 C13 C14 . . 117.37(17) ?
    F6 C14 F5 . . 107.30(16) ?
    F6 C14 F4 . . 107.41(16) ?
    F5 C14 F4 . . 106.68(16) ?
    F6 C14 C13 . . 111.59(16) ?
    F5 C14 C13 . . 111.68(16) ?
    F4 C14 C13 . . 111.89(16) ?
    C2A C1A C10A . . 108.39(16) ?
    C2A C1A C11A . . 125.81(17) ?
    C10A C1A C11A . . 125.78(17) ?
    C1A C2A C3A . . 110.12(17) ?
    C1A C2A H2A . . 124.9 ?
    C3A C2A H2A . . 124.9 ?
    C2A C3A C4A . . 107.87(16) ?
    C2A C3A C13A . . 125.59(18) ?
    C4A C3A C13A . . 126.53(17) ?
    C5A C4A C3A . . 125.60(17) ?
    C5A C4A C10A . . 127.54(17) ?
    C3A C4A C10A . . 106.85(15) ?
    C6A C5A C4A . . 128.50(18) ?
    C6A C5A H5A . . 115.7 ?
    C4A C5A H5A . . 115.7 ?
    C5A C6A C7A . . 129.35(18) ?
    C5A C6A H6A . . 115.3 ?
    C7A C6A H6A . . 115.3 ?
    C8A C7A C6A . . 129.10(19) ?
    C8A C7A H7A . . 115.5 ?
    C6A C7A H7A . . 115.5 ?
    C7A C8A C9A . . 128.92(18) ?
    C7A C8A H8A . . 115.5 ?
    C9A C8A H8A . . 115.5 ?
    C10A C9A C8A . . 128.53(18) ?
    C10A C9A H9A . . 115.7 ?
    C8A C9A H9A . . 115.7 ?
    C9A C10A C1A . . 125.14(17) ?
    C9A C10A C4A . . 128.04(17) ?
    C1A C10A C4A . . 106.74(15) ?
    O1A C11A C1A . . 126.36(19) ?
    O1A C11A C12A . . 117.31(17) ?
    C1A C11A C12A . . 116.31(17) ?
    F2A C12A F1A . . 107.42(16) ?
    F2A C12A F3A . . 107.06(16) ?
    F1A C12A F3A . . 107.55(16) ?
    F2A C12A C11A . . 111.26(16) ?
    F1A C12A C11A . . 110.94(16) ?
    F3A C12A C11A . . 112.37(16) ?
    O2A C13A C3A . . 126.57(19) ?
    O2A C13A C14A . . 116.71(17) ?
    C3A C13A C14A . . 116.72(17) ?
    F6A C14A F4A . . 107.38(17) ?
    F6A C14A F5A . . 107.43(16) ?
    F4A C14A F5A . . 106.64(17) ?
    F6A C14A C13A . . 111.71(17) ?
    F4A C14A C13A . . 111.30(16) ?
    F5A C14A C13A . . 112.10(16) ?
loop_
    _geom_torsion_atom_site_label_1
    _geom_torsion_atom_site_label_2
    _geom_torsion_atom_site_label_3
    _geom_torsion_atom_site_label_4
    _geom_torsion_site_symmetry_1
    _geom_torsion_site_symmetry_2
    _geom_torsion_site_symmetry_3
    _geom_torsion_site_symmetry_4
    _geom_torsion
    _geom_torsion_publ_flag
    C10 C1 C2 C3 . . . . -2.2(2) ?
    C11 C1 C2 C3 . . . . 178.56(18) ?
    C1 C2 C3 C4 . . . . 1.6(2) ?
    C1 C2 C3 C13 . . . . -178.33(18) ?
    C2 C3 C4 C5 . . . . 177.72(17) ?
    C13 C3 C4 C5 . . . . -2.3(3) ?
    C2 C3 C4 C10 . . . . -0.4(2) ?
    C13 C3 C4 C10 . . . . 179.51(18) ?
    C3 C4 C5 C6 . . . . -177.32(19) ?
    C10 C4 C5 C6 . . . . 0.4(3) ?
    C4 C5 C6 C7 . . . . 1.3(3) ?
    C5 C6 C7 C8 . . . . -0.6(4) ?
    C6 C7 C8 C9 . . . . -1.1(4) ?
    C7 C8 C9 C10 . . . . 0.9(4) ?
    C8 C9 C10 C1 . . . . 177.52(19) ?
    C8 C9 C10 C4 . . . . 1.1(3) ?
    C2 C1 C10 C9 . . . . -175.17(18) ?
    C11 C1 C10 C9 . . . . 4.1(3) ?
    C2 C1 C10 C4 . . . . 1.8(2) ?
    C11 C1 C10 C4 . . . . -178.89(18) ?
    C5 C4 C10 C9 . . . . -2.0(3) ?
    C3 C4 C10 C9 . . . . 176.06(18) ?
    C5 C4 C10 C1 . . . . -178.95(18) ?
    C3 C4 C10 C1 . . . . -0.9(2) ?
    C2 C1 C11 O1 . . . . -171.8(2) ?
    C10 C1 C11 O1 . . . . 9.0(3) ?
    C2 C1 C11 C12 . . . . 9.7(3) ?
    C10 C1 C11 C12 . . . . -169.47(18) ?
    O1 C11 C12 F2 . . . . 3.9(3) ?
    C1 C11 C12 F2 . . . . -177.52(17) ?
    O1 C11 C12 F1 . . . . -115.7(2) ?
    C1 C11 C12 F1 . . . . 62.9(2) ?
    O1 C11 C12 F3 . . . . 124.1(2) ?
    C1 C11 C12 F3 . . . . -57.2(2) ?
    C2 C3 C13 O2 . . . . 168.8(2) ?
    C4 C3 C13 O2 . . . . -11.1(3) ?
    C2 C3 C13 C14 . . . . -10.9(3) ?
    C4 C3 C13 C14 . . . . 169.21(17) ?
    O2 C13 C14 F6 . . . . 6.2(3) ?
    C3 C13 C14 F6 . . . . -174.04(16) ?
    O2 C13 C14 F5 . . . . -113.9(2) ?
    C3 C13 C14 F5 . . . . 65.9(2) ?
    O2 C13 C14 F4 . . . . 126.63(19) ?
    C3 C13 C14 F4 . . . . -53.7(2) ?
    C10A C1A C2A C3A . . . . -1.5(2) ?
    C11A C1A C2A C3A . . . . 179.96(17) ?
    C1A C2A C3A C4A . . . . 1.8(2) ?
    C1A C2A C3A C13A . . . . -177.22(17) ?
    C2A C3A C4A C5A . . . . 177.00(18) ?
    C13A C3A C4A C5A . . . . -4.0(3) ?
    C2A C3A C4A C10A . . . . -1.4(2) ?
    C13A C3A C4A C10A . . . . 177.65(18) ?
    C3A C4A C5A C6A . . . . -177.74(18) ?
    C10A C4A C5A C6A . . . . 0.3(3) ?
    C4A C5A C6A C7A . . . . -0.3(3) ?
    C5A C6A C7A C8A . . . . 1.2(3) ?
    C6A C7A C8A C9A . . . . -1.5(3) ?
    C7A C8A C9A C10A . . . . 0.4(3) ?
    C8A C9A C10A C1A . . . . 177.21(18) ?
    C8A C9A C10A C4A . . . . 0.9(3) ?
    C2A C1A C10A C9A . . . . -176.37(17) ?
    C11A C1A C10A C9A . . . . 2.2(3) ?
    C2A C1A C10A C4A . . . . 0.6(2) ?
    C11A C1A C10A C4A . . . . 179.14(17) ?
    C5A C4A C10A C9A . . . . -1.0(3) ?
    C3A C4A C10A C9A . . . . 177.34(18) ?
    C5A C4A C10A C1A . . . . -177.85(18) ?
    C3A C4A C10A C1A . . . . 0.47(19) ?
    C2A C1A C11A O1A . . . . -168.50(19) ?
    C10A C1A C11A O1A . . . . 13.2(3) ?
    C2A C1A C11A C12A . . . . 13.2(3) ?
    C10A C1A C11A C12A . . . . -165.03(17) ?
    O1A C11A C12A F2A . . . . -1.3(3) ?
    C1A C11A C12A F2A . . . . 177.14(16) ?
    O1A C11A C12A F1A . . . . -120.81(19) ?
    C1A C11A C12A F1A . . . . 57.6(2) ?
    O1A C11A C12A F3A . . . . 118.75(19) ?
    C1A C11A C12A F3A . . . . -62.8(2) ?
    C2A C3A C13A O2A . . . . 175.72(19) ?
    C4A C3A C13A O2A . . . . -3.1(3) ?
    C2A C3A C13A C14A . . . . -4.6(3) ?
    C4A C3A C13A C14A . . . . 176.51(17) ?
    O2A C13A C14A F6A . . . . 0.0(3) ?
    C3A C13A C14A F6A . . . . -179.65(17) ?
    O2A C13A C14A F4A . . . . 120.0(2) ?
    C3A C13A C14A F4A . . . . -59.6(2) ?
    O2A C13A C14A F5A . . . . -120.6(2) ?
    C3A C13A C14A F5A . . . . 59.7(2) ?
loop_
    _geom_hbond_atom_site_label_D
    _geom_hbond_atom_site_label_H
    _geom_hbond_atom_site_label_A
    _geom_hbond_site_symmetry_A
    _geom_hbond_distance_DH
    _geom_hbond_distance_HA
    _geom_hbond_distance_DA
    _geom_hbond_angle_DHA
    C2 H2 F3 . 0.95 2.40 2.916(2) 114
    C2A H2A F3A . 0.95 2.45 2.972(2) 115
    C2A H2A F5A . 0.95 2.50 2.968(2) 111
    C5 H5 O2 . 0.95 2.31 2.988(2) 127
    C5A H5A O2A . 0.95 2.33 3.001(2) 127
    C6 H6 O2A 2_675 0.95 2.52 3.236(2) 133
    C6A H6A O2 2_675 0.95 2.47 3.160(2) 130
    C8 H8 F2A 2_676 0.95 2.45 3.358(2) 160
    C9 H9 O1 . 0.95 2.31 2.983(2) 127
    C9 H9 O1A 2_676 0.95 2.58 3.454(2) 153
    C9A H9A O1 2_676 0.95 2.50 3.352(2) 149
    C9A H9A O1A . 0.95 2.31 2.993(2) 128
data_global
_journal_date_recd_electronic     2011-04-18
_journal_date_accepted     2011-05-10
_journal_name_full     'Acta Crystallographica, Section E'
_journal_year     2011
_journal_volume     67
_journal_issue      6
_journal_page_first     o1419
_journal_page_last     o1419
_journal_paper_category     QO
_journal_coeditor_code     IM2284
_publ_contact_author_name     'Prof. Dr. Edwin Weber'
_publ_contact_author_address
;
Institut f\"ur Organische Chemie
TU Bergakademie Freiberg
Leipziger Strasse 29
D-09596 Freiberg/Sachsen
Germany
;
_publ_contact_author_email     'edwin.weber@chemie.tu-freiberg.de'
_publ_contact_author_fax     '49(03731) 393170'
_publ_contact_author_phone     '49(03731) 392386'
_publ_section_title
;
2,2,2-Trifluoro-1-[3-(2,2,2-trifluoroacetyl)azulen-1-yl]ethanone
;
loop_
    _publ_author_name
    _publ_author_footnote
    _publ_author_address
    'F\"orster, Sebastian' ?
;
Institut f\"ur Organische Chemie
TU Bergakademie Freiberg
Leipziger Strasse 29,
D-09596 Freiberg/Sachsen
Germany
;
    'Ei\&smann, Frank' .
;
Institut f\"ur Organische Chemie
TU Bergakademie Freiberg
Leipziger Strasse 29,
D-09596 Freiberg/Sachsen
Germany
;
    'Seichter, Wilhelm' .
;
Institut f\"ur Organische Chemie
TU Bergakademie Freiberg
Leipziger Strasse 29,
D-09596 Freiberg/Sachsen
Germany
;
    'Weber, Edwin' .
;
Institut f\"ur Organische Chemie
TU Bergakademie Freiberg
Leipziger Strasse 29,
D-09596 Freiberg/Sachsen
Germany
;
