# Supplementary material for: 2,2,2-Trifluoro-1-[3-(2,2,2-trifluoro­acet­yl)azulen-1-yl]ethanone
Source: Acta Crystallogr Sect E Struct Rep Online. 2011 May 14;67(Pt 6):o1419. doi: 10.1107/S1600536811017569 (PMC3120490; doi:10.1107/S1600536811017569)
Supplement: Supplementary file 2 [file e-67-o1419-Isup2.hkl]

#
# h,k,l, Fc-squared, Fo-squared, sigma(Fo-squared) and status flag
#
data_I
_shelx_title ' Sefo15new in P-1'
_shelx_refln_list_code          4
_shelx_F_calc_maximum      240.10
_exptl_crystal_F_000       640.00
_reflns_d_resolution_high  0.7801
 
loop_
 _symmetry_equiv_pos_as_xyz
 'x, y, z'
 '-x, -y, -z'
 
_cell_length_a     7.1634
_cell_length_b    10.8681
_cell_length_c    16.3286
_cell_angle_alpha  81.544
_cell_angle_beta   83.310
_cell_angle_gamma  80.009
 
_shelx_F_squared_multiplier     1.000
 
loop_
 _refln_index_h
 _refln_index_k
 _refln_index_l
 _refln_F_squared_calc
 _refln_F_squared_meas
 _refln_F_squared_sigma
 _refln_observed_status
   1   0   0       74.39      140.82      3.98 o
   2   0   0    57645.75    56651.28    435.17 o
   3   0   0     2161.97     2157.10     20.58 o
   4   0   0     1742.83     1907.13     22.49 o
   5   0   0     1231.19     1238.13     15.37 o
   6   0   0      354.38      359.30      8.98 o
   7   0   0      220.41      224.00     33.42 o
   8   0   0        7.71        0.30      8.91 o
   9   0   0        0.13      -14.07     13.49 o
  -8   1   0      296.43      257.39     22.28 o
  -7   1   0        8.21        2.62      6.62 o
  -6   1   0     1842.37     1792.34     30.68 o
  -5   1   0        0.54        0.75      4.11 o
  -4   1   0     8067.86     8494.63     83.20 o
  -3   1   0      136.93      135.58      4.28 o
  -2   1   0    41635.36    41301.11    361.99 o
  -1   1   0        0.79        0.78      1.20 o
   1   1   0      206.47      198.13      2.43 o
   2   1   0     1168.66     1045.09     14.29 o
   3   1   0        0.01       -0.84      2.23 o
   4   1   0      136.31      164.00      4.76 o
   5   1   0        0.35       -4.94      3.30 o
   6   1   0      994.19      994.74     15.35 o
   7   1   0       32.84       45.34      9.58 o
   8   1   0       48.75       45.99     25.21 o
   9   1   0       41.52       33.42     17.00 o
  -8   2   0      281.19      231.01     21.11 o
  -7   2   0       22.43       32.14      9.09 o
  -6   2   0      207.14      217.02     10.24 o
  -5   2   0        4.67        7.77      3.95 o
  -4   2   0     2138.94     2181.66     23.85 o
  -3   2   0      140.31      148.78      4.06 o
  -2   2   0       42.48       54.35      2.44 o
  -1   2   0      101.90       83.63      3.03 o
   1   2   0        0.39       -0.84      1.27 o
   2   2   0     5884.38     5969.72     56.48 o
   3   2   0       87.40       94.79      3.76 o
   4   2   0     2938.39     3047.96     29.11 o
   5   2   0      191.39      211.63      6.28 o
   6   2   0      731.30      681.29     21.83 o
   7   2   0      409.57      392.18     11.35 o
   8   2   0      127.36      118.30     10.56 o
   9   2   0        1.46        5.10     10.15 o
  -8   3   0      114.69      127.23     17.59 o
  -7   3   0        0.03        5.79      8.43 o
  -6   3   0      562.86      567.49     18.00 o
  -5   3   0       14.11       16.75      4.12 o
  -4   3   0      387.40      407.72      6.78 o
  -3   3   0       12.33       15.59      2.47 o
  -2   3   0     1615.60     1678.31     24.95 o
  -1   3   0     1603.94     1448.20     39.87 o
   1   3   0       16.60       12.89      1.55 o
   2   3   0      609.10      649.73      8.90 o
   3   3   0       51.36       53.90      3.45 o
   4   3   0     1591.38     1655.14     17.26 o
   5   3   0        4.12        2.69      2.35 o
   6   3   0        1.68       -2.75      4.42 o
   7   3   0       56.12       64.76      6.88 o
   8   3   0        8.27       16.57      8.11 o
   9   3   0       20.90        8.54      8.79 o
  -8   4   0        7.37      -14.66     12.31 o
  -7   4   0       33.07       36.19      9.85 o
  -6   4   0      517.05      516.22     14.29 o
  -5   4   0      441.82      431.38     10.31 o
  -4   4   0       11.47       15.74      2.77 o
  -3   4   0     1823.87     1681.45     20.09 o
  -2   4   0      267.90      244.47      4.63 o
  -1   4   0      214.82      214.01     11.14 o
   1   4   0       42.20       35.41      3.89 o
   2   4   0        9.54       33.14      2.68 o
   3   4   0      172.91      167.59      5.06 o
   4   4   0      371.78      418.06      7.99 o
   5   4   0        0.69       -1.61      3.61 o
   6   4   0      421.99      427.90     10.29 o
   7   4   0       62.95       77.16      7.20 o
   8   4   0       29.95       13.98      9.79 o
   9   4   0        6.17       10.29     10.15 o
  -7   5   0      151.21      154.53     23.45 o
  -6   5   0       51.65       63.73      7.56 o
  -5   5   0      351.23      350.58      9.48 o
  -4   5   0       75.46       82.91      3.53 o
  -3   5   0     1479.84     1478.21     16.75 o
  -2   5   0        1.83        9.41      3.79 o
  -1   5   0     1810.97     1711.46     48.66 o
   1   5   0      299.37      286.79      5.20 o
   2   5   0     6570.78     6636.26     68.49 o
   3   5   0        2.32        1.00      2.96 o
   4   5   0      861.94      868.32     12.08 o
   5   5   0       37.93       34.43      4.94 o
   6   5   0       10.08       22.46      5.16 o
   7   5   0       15.50       10.49      6.17 o
   8   5   0      124.70      112.25     10.49 o
  -7   6   0       32.21       34.59      9.85 o
  -6   6   0       49.09       50.48      8.87 o
  -5   6   0      130.59      140.14      7.93 o
  -4   6   0      181.37      174.94      6.63 o
  -3   6   0      707.50      670.75     32.83 o
  -2   6   0     1220.64     1224.07     23.81 o
  -1   6   0        6.29        1.81      4.98 o
   0   6   0      115.25       58.05      8.21 o
   1   6   0      185.18      153.79      8.50 o
   2   6   0       43.00       45.89      3.48 o
   3   6   0       37.68       33.91      3.68 o
   4   6   0        8.28       22.61      4.98 o
   5   6   0       37.92       35.60      5.29 o
   6   6   0     1439.01     1445.61     24.66 o
   7   6   0      126.38      128.73      8.53 o
   8   6   0       79.24       72.46      8.16 o
  -7   7   0       24.99       11.55     12.61 o
  -6   7   0       13.26       16.30      8.02 o
  -5   7   0       22.86       15.18      6.72 o
  -4   7   0        9.70       -2.05      6.63 o
  -3   7   0      467.22      469.64     21.69 o
  -2   7   0      126.50      119.67      7.04 o
  -1   7   0      194.22      171.09      8.68 o
   0   7   0      326.75      368.21     16.42 o
   1   7   0      151.68      120.78     11.73 o
   2   7   0      393.32      440.18      8.39 o
   3   7   0        0.17       -4.12      2.75 o
   4   7   0     2555.55     2648.03     34.69 o
   5   7   0       28.43       27.62      7.50 o
   6   7   0        7.73       10.17      5.25 o
   7   7   0       86.57       90.11      7.72 o
   8   7   0        9.10       -1.46      8.57 o
  -6   8   0        7.42        8.79     13.49 o
  -5   8   0       17.62        9.97     11.73 o
  -4   8   0        9.62        4.69      6.63 o
  -3   8   0      685.40      622.67     26.38 o
  -2   8   0      287.50      321.52     11.52 o
  -1   8   0       14.17       16.88      6.00 o
   0   8   0      215.25      218.70     14.66 o
   1   8   0      220.69      210.49     15.83 o
   2   8   0      990.96     1008.82     12.84 o
   3   8   0       11.51       10.26      3.85 o
   4   8   0        5.89        7.75      4.28 o
   5   8   0      150.94      156.52      7.29 o
   6   8   0      352.91      353.31     11.60 o
   7   8   0        0.09      -11.64      7.76 o
   8   8   0      214.81      201.26     19.64 o
  -5   9   0        0.92        2.93     12.31 o
  -4   9   0       12.14        2.35      9.97 o
  -3   9   0       44.30       52.18     12.31 o
  -2   9   0       23.38       25.80      6.48 o
  -1   9   0       90.17      108.69      8.68 o
   0   9   0      573.83      546.84     23.45 o
   1   9   0       43.87       49.25     11.73 o
   2   9   0       79.29       72.43      3.67 o
   3   9   0        2.06       -6.13      4.44 o
   4   9   0      744.82      714.47     12.91 o
   5   9   0        8.40       11.04      6.08 o
   6   9   0      391.47      383.16     12.20 o
   7   9   0       20.13       20.61      8.79 o
  -5  10   0       22.61       40.46     13.49 o
  -4  10   0        6.61       -7.62      9.97 o
  -2  10   0      266.22      259.15     18.18 o
  -1  10   0      168.24      158.35     10.27 o
   0  10   0       69.38       57.92      8.91 o
   1  10   0        5.69       -2.35     10.55 o
   2  10   0      489.08      424.73     11.69 o
   3  10   0       20.75       26.35      5.27 o
   4  10   0      447.03      417.19     11.44 o
   5  10   0       38.14       35.86      6.90 o
   6  10   0        4.12       -9.66     12.51 o
   7  10   0        3.66       -6.46      8.55 o
  -1  11   0        2.58       -1.23      6.83 o
   0  11   0      105.90      107.53     10.34 o
   1  11   0       17.89       35.18     12.31 o
   2  11   0       52.26       60.75      7.69 o
   3  11   0       69.22       72.52      7.19 o
   4  11   0       85.57       72.09      7.14 o
   5  11   0        0.10       -2.02      8.09 o
   6  11   0        7.05        3.84     16.11 o
   0  12   0        6.71        6.63      8.08 o
   1  12   0       52.87       45.65      9.51 o
   2  12   0      181.37      179.69      9.06 o
   3  12   0       52.29       52.44     12.50 o
   4  12   0        2.30       15.94      7.25 o
   5  12   0        5.05       -2.23      8.17 o
   1  13   0        5.11        6.78      8.85 o
   2  13   0      200.13      258.18     14.36 o
   3  13   0        7.47       17.94      9.76 o
   4  13   0      184.17      237.31     20.23 o
  -4 -13   1        6.59        6.39     10.29 o
  -3 -13   1       13.09       19.41     10.29 o
  -2 -13   1       49.05       72.57     23.75 o
  -1 -13   1       63.96       63.78     14.07 o
   0 -13   1        6.70        5.28     11.14 o
  -5 -12   1       92.36       84.16      9.80 o
  -4 -12   1        9.04        6.62      9.36 o
  -3 -12   1        0.11       -3.23      7.38 o
  -2 -12   1       18.26       21.61      5.76 o
  -1 -12   1       58.10       50.19     16.42 o
   0 -12   1        0.18        7.47      8.08 o
   1 -12   1        2.97       14.07     11.73 o
  -6 -11   1        2.55       -8.44      8.24 o
  -5 -11   1       88.96      142.91     10.31 o
  -4 -11   1       16.08       10.36      7.30 o
  -3 -11   1        1.90       -2.63      4.82 o
  -2 -11   1        1.96       -4.46      5.12 o
  -1 -11   1        5.98       39.28     12.90 o
   0 -11   1       96.28       73.34      9.68 o
   1 -11   1       30.60       28.49      8.08 o
   2 -11   1       49.79       58.05     13.49 o
  -7 -10   1       36.28       45.41      9.62 o
  -6 -10   1        1.40        6.49      8.04 o
  -5 -10   1      177.75      192.58     14.39 o
  -4 -10   1       52.22       63.01      9.06 o
  -3 -10   1      129.02      169.16      7.01 o
  -2 -10   1        0.10       -0.47      4.63 o
  -1 -10   1      365.66      313.09     20.52 o
   0 -10   1        8.29       11.64      7.43 o
   1 -10   1       29.53       12.00      7.43 o
   2 -10   1      130.63      150.10     15.83 o
   4 -10   1      192.90      186.45     14.66 o
   5 -10   1       55.28       48.66     14.07 o
  -7  -9   1        0.03       -4.77      8.13 o
  -6  -9   1       50.26       31.30      8.48 o
  -5  -9   1      175.71      169.11      9.49 o
  -4  -9   1        4.83        7.69      5.19 o
  -3  -9   1     1523.77     1371.85     18.52 o
  -2  -9   1        9.17        4.14      3.87 o
  -1  -9   1       34.92       17.00     10.55 o
   0  -9   1       27.99       24.48      7.66 o
   1  -9   1      672.13      655.93     18.28 o
   2  -9   1        0.73       -2.78      6.74 o
   3  -9   1      271.65      276.74     19.35 o
   4  -9   1       38.24       39.87     11.14 o
   5  -9   1       86.33       72.12     14.66 o
  -8  -8   1       19.32        3.92     13.19 o
  -7  -8   1      167.02      168.40     14.26 o
  -6  -8   1       53.30       51.11      7.11 o
  -5  -8   1      716.72      699.15     14.93 o
  -4  -8   1       15.24       19.82      4.47 o
  -3  -8   1      428.39      404.43      7.53 o
  -2  -8   1       29.60       30.86      3.04 o
   0  -8   1        0.06      -11.14      8.21 o
   1  -8   1       13.23       16.93      6.74 o
   2  -8   1      276.93      242.86     10.42 o
   3  -8   1      128.20      130.75     14.66 o
   4  -8   1        2.58       -3.61     12.61 o
   5  -8   1       19.82       14.66     11.73 o
   6  -8   1        5.19      -12.31     13.49 o
  -8  -7   1        8.12       -8.83      8.37 o
  -7  -7   1      153.68      150.37      9.06 o
  -6  -7   1       11.51       17.28      6.24 o
  -5  -7   1       31.05       25.66      5.22 o
  -4  -7   1       88.43       99.53      7.01 o
  -3  -7   1       47.00       60.49      4.06 o
  -2  -7   1      132.23      135.88      5.32 o
   1  -7   1       61.53       58.05      9.97 o
   2  -7   1      166.41      160.90      8.59 o
   3  -7   1      696.59      681.30     27.56 o
   4  -7   1      301.12      294.28      9.69 o
   5  -7   1        6.69        2.10      5.38 o
   6  -7   1        4.66        6.51      9.67 o
   7  -7   1       16.94        1.29      8.78 o
  -8  -6   1      420.29      379.53     13.06 o
  -7  -6   1        0.00        8.47      6.32 o
  -6  -6   1      587.85      573.03     14.87 o
  -5  -6   1     1031.61     1038.75     16.02 o
  -4  -6   1       95.05      106.56      6.81 o
  -3  -6   1     2561.31     2559.21     32.81 o
  -2  -6   1      264.90      243.09      5.13 o
  -1  -6   1     1147.05     1210.10     18.03 o
   1  -6   1      402.02      392.25     17.59 o
   2  -6   1        7.96        1.65      4.34 o
   3  -6   1      224.73      211.70     12.57 o
   4  -6   1      221.32      229.52      6.58 o
   5  -6   1      289.34      305.81     14.59 o
   6  -6   1        8.74       12.11      8.31 o
   7  -6   1      100.77      101.73     17.59 o
  -8  -5   1       74.76       75.66      8.11 o
  -7  -5   1      351.11      320.72     11.53 o
  -6  -5   1      354.03      328.46      9.51 o
  -5  -5   1        7.80        4.68      4.50 o
  -4  -5   1      185.08      195.08      7.68 o
  -3  -5   1     2059.56     1983.46     23.38 o
  -2  -5   1       21.31       20.36      2.51 o
  -1  -5   1      327.46      340.37      5.39 o
   1  -5   1     3077.14     2872.95     77.98 o
   2  -5   1      149.33      148.92     11.73 o
   3  -5   1        7.15       -1.08      2.58 o
   4  -5   1       35.37       33.59      3.27 o
   5  -5   1       82.59       76.02      7.15 o
   6  -5   1       21.49       13.82      6.66 o
   7  -5   1        7.36       12.44     14.36 o
  -8  -4   1       90.16       79.35     10.14 o
  -7  -4   1       87.81       84.17      9.05 o
  -6  -4   1      490.68      479.88     13.63 o
  -5  -4   1        0.25        0.33      4.20 o
  -4  -4   1      526.33      521.82     11.04 o
  -3  -4   1      197.03      183.09      5.09 o
  -2  -4   1        5.74        8.35      2.31 o
  -1  -4   1    17214.95    16243.19    184.56 o
   1  -4   1      679.06      709.44     23.45 o
   2  -4   1       19.84       37.88      2.34 o
   3  -4   1      493.95      465.60      9.48 o
   4  -4   1       64.66       72.24      3.58 o
   5  -4   1        5.71        0.74      4.42 o
   6  -4   1       22.43       14.37      6.84 o
   7  -4   1        0.11       -2.85      8.44 o
   8  -4   1        2.81       -5.86     12.31 o
  -9  -3   1       12.60        8.75      8.90 o
  -8  -3   1       36.99       35.85      9.97 o
  -7  -3   1       38.84       41.31      6.76 o
  -6  -3   1       41.79       37.39      8.80 o
  -5  -3   1       21.31       26.75      4.45 o
  -4  -3   1      389.32      382.49      8.47 o
  -3  -3   1     1451.34     1470.46     16.43 o
  -2  -3   1      197.29      192.69      4.27 o
  -1  -3   1    10668.80     9796.37     87.73 o
   0  -3   1       35.90       31.66      3.52 o
   1  -3   1     5916.40     5434.37     77.04 o
   2  -3   1       39.47       41.03      2.62 o
   3  -3   1     1384.64     1338.69     13.88 o
   4  -3   1       74.21       82.78      3.70 o
   5  -3   1       75.55       62.87      5.06 o
   6  -3   1       36.24       28.28      9.23 o
   7  -3   1        6.15        1.66     14.66 o
   8  -3   1        0.31       -8.79     12.31 o
  -9  -2   1       15.85       -1.51     10.57 o
  -8  -2   1       35.85       37.31      8.66 o
  -7  -2   1        8.90       11.53      5.62 o
  -6  -2   1      104.76      106.29      6.84 o
  -5  -2   1       82.54       88.75      5.22 o
  -4  -2   1      679.76      675.24     11.13 o
  -3  -2   1        6.65       10.00      2.80 o
  -2  -2   1      544.94      541.42      7.45 o
  -1  -2   1     3432.14     2968.07     24.49 o
   0  -2   1       18.22       20.52      1.83 o
   1  -2   1     3022.69     2516.35     30.99 o
   2  -2   1       76.89       89.41      2.67 o
   3  -2   1     2751.58     2843.78     26.87 o
   4  -2   1      403.89      402.23      7.74 o
   5  -2   1       48.14       61.70      4.65 o
   6  -2   1      122.37      134.91      9.83 o
   7  -2   1      115.88      117.83     14.95 o
   8  -2   1       41.71       15.24     13.49 o
  -9  -1   1        0.47       -9.38     13.49 o
  -8  -1   1      202.75      192.32     14.49 o
  -7  -1   1        0.01       -7.27      6.59 o
  -6  -1   1     1510.31     1456.06     22.27 o
  -5  -1   1      393.50      407.52      8.57 o
  -4  -1   1      758.15      763.13     10.56 o
  -3  -1   1     1600.60     1579.43     17.15 o
  -2  -1   1      127.06      133.36      4.21 o
  -1  -1   1     1595.08     1541.96     12.42 o
   0  -1   1        0.23        0.39      1.66 o
   1  -1   1     9966.07     9497.81     78.02 o
   2  -1   1     1998.55     2008.49     17.57 o
   3  -1   1       27.07       29.70      3.23 o
   4  -1   1      344.42      338.06      7.14 o
   5  -1   1      507.98      501.33     10.26 o
   6  -1   1      178.47      185.45     12.40 o
   7  -1   1      161.32      175.94     10.48 o
   8  -1   1       42.89       38.11     14.66 o
  -8   0   1      107.90      101.32     12.00 o
  -7   0   1      448.68      397.29     16.98 o
  -6   0   1        7.29       13.53      4.22 o
  -5   0   1       13.66       11.05      3.67 o
  -4   0   1       91.13      122.36      9.21 o
  -3   0   1     3820.77     3652.80     36.54 o
  -2   0   1     4279.72     4194.47     40.68 o
  -1   0   1      725.87      686.75      6.32 o
   0   0   1        9.97        0.01      0.21 o
   1   0   1      111.18      113.93      2.29 o
   2   0   1     2642.37     2619.20     19.96 o
   3   0   1      211.50      220.34      4.15 o
   4   0   1        0.50       -4.11      2.74 o
   5   0   1      388.11      408.62      8.52 o
   6   0   1      344.84      358.22      9.99 o
   7   0   1      232.37      231.39     13.88 o
   8   0   1       24.52       18.76      9.95 o
   9   0   1       50.68       33.42     15.83 o
  -8   1   1      372.75      289.05     22.87 o
  -7   1   1       15.55       17.94      6.85 o
  -6   1   1     2193.02     2099.93     34.64 o
  -5   1   1       70.05       67.44      5.14 o
  -4   1   1     5641.12     5785.96     51.88 o
  -3   1   1     1730.48     1666.92     19.88 o
  -2   1   1     5360.17     5278.49     47.44 o
  -1   1   1     1363.39     1278.25     12.15 o
   0   1   1       19.91       -3.22      3.22 o
   1   1   1     5845.48     5652.19     37.29 o
   2   1   1      719.50      814.44      8.85 o
   3   1   1      381.27      419.87      7.48 o
   4   1   1      873.22      869.71     10.60 o
   5   1   1        1.51       -4.42      2.95 o
   6   1   1      279.55      271.35      8.35 o
   7   1   1       64.07       66.16     14.66 o
   8   1   1       14.92       15.83      9.54 o
   9   1   1      119.72       99.09     19.35 o
  -8   2   1      447.14      368.79     24.04 o
  -7   2   1      139.57      148.81     12.00 o
  -6   2   1      105.92      107.52      8.29 o
  -5   2   1      134.08      141.57      6.72 o
  -4   2   1      596.30      594.16      9.09 o
  -3   2   1      447.50      454.20      7.01 o
  -2   2   1       46.03       45.96      2.55 o
  -1   2   1      197.59      161.92      3.06 o
   1   2   1      820.46      694.09      6.66 o
   2   2   1      470.25      545.69     10.01 o
   3   2   1      622.75      633.03      8.18 o
   4   2   1      569.11      559.78      8.22 o
   5   2   1        0.12        1.34      3.43 o
   6   2   1      520.86      515.18     10.90 o
   7   2   1      387.16      373.13     11.23 o
   8   2   1       75.47       66.84     11.40 o
   9   2   1       10.43        0.59     10.36 o
  -8   3   1      174.78      151.27     18.18 o
  -7   3   1        2.14        1.22      8.31 o
  -6   3   1      250.46      234.21     12.85 o
  -5   3   1       78.85       88.83      5.86 o
  -4   3   1      368.98      387.62      6.51 o
  -3   3   1       54.35       55.10      2.97 o
  -2   3   1      204.82      225.47      4.56 o
  -1   3   1      211.12      175.65      4.37 o
   0   3   1       51.36       56.87      5.86 o
   1   3   1      320.72      304.74      4.44 o
   2   3   1      148.41      150.29      3.98 o
   3   3   1     1262.41     1258.58     13.22 o
   4   3   1       80.57       85.70      3.75 o
   5   3   1        3.65       -0.19      2.57 o
   6   3   1      145.46      149.44      6.83 o
   7   3   1       32.84       34.44      6.22 o
   8   3   1       29.49       11.12      8.11 o
   9   3   1        2.44        5.57     10.78 o
  -8   4   1        0.05       24.63     14.07 o
  -7   4   1        0.00      -10.70      8.31 o
  -6   4   1       54.02       55.95      9.16 o
  -5   4   1        3.87       -3.23      6.09 o
  -4   4   1      194.13      197.19      5.38 o
  -3   4   1       60.23       55.83      3.38 o
  -2   4   1        2.82        5.93      1.84 o
  -1   4   1        1.02       -0.29      3.32 o
   1   4   1       25.80       25.14      2.31 o
   2   4   1        0.48        4.28      2.13 o
   3   4   1      142.68      145.55      4.65 o
   4   4   1       14.65        9.56      3.15 o
   5   4   1       61.23       66.53      4.67 o
   6   4   1      186.72      188.41      7.64 o
   7   4   1        5.20        5.40      5.63 o
   8   4   1       44.26       41.24      9.35 o
   9   4   1        5.29        6.33      8.75 o
  -7   5   1        8.09        9.97      9.29 o
  -6   5   1        2.02        9.88      8.17 o
  -5   5   1       71.06       82.84      7.78 o
  -4   5   1       23.58       14.22      3.58 o
  -3   5   1      452.57      470.62      8.33 o
  -2   5   1       45.89       38.09      3.90 o
  -1   5   1     2013.13     1891.04     33.72 o
   0   5   1      907.21      856.61     24.04 o
   1   5   1     3088.74     2955.38     30.89 o
   2   5   1       17.69       12.43      2.39 o
   3   5   1       80.53       93.24      4.11 o
   4   5   1      492.03      456.70      8.47 o
   5   5   1       20.83       22.27      4.73 o
   6   5   1      321.38      305.53      9.26 o
   7   5   1      381.65      364.34     11.84 o
   8   5   1       41.51       52.33      8.21 o
  -7   6   1       79.65       78.45     20.81 o
  -6   6   1      252.16      259.83     26.97 o
  -5   6   1      134.41      152.63      8.15 o
  -4   6   1      169.80      177.91      6.45 o
  -3   6   1       43.88       47.38      6.18 o
  -2   6   1      236.22      241.02      8.31 o
  -1   6   1        5.55       12.02      4.56 o
   0   6   1        1.22        0.59      6.45 o
   1   6   1      611.34      534.22     12.25 o
   2   6   1       39.38       36.27      2.77 o
   3   6   1      381.13      361.07      7.13 o
   4   6   1      121.12      121.22      5.25 o
   5   6   1      174.72      178.82      7.16 o
   6   6   1      581.00      578.23     12.20 o
   7   6   1       10.72       13.35      6.50 o
   8   6   1      171.01      169.89     11.04 o
  -7   7   1        0.63      -15.82     10.85 o
  -6   7   1        1.89       -7.49      7.70 o
  -5   7   1       60.24       69.99      8.02 o
  -4   7   1      350.39      346.15     30.78 o
  -3   7   1       38.87       38.11      9.97 o
  -2   7   1      299.97      293.07      9.85 o
  -1   7   1       47.97       43.50      6.00 o
   0   7   1        7.45        9.38      7.62 o
   1   7   1      566.97      509.51     20.52 o
   2   7   1        8.88        9.84      2.45 o
   3   7   1      798.75      772.18      9.89 o
   4   7   1      312.86      308.66      7.70 o
   5   7   1       80.41       80.84      6.03 o
   6   7   1       55.55       66.34      6.25 o
   7   7   1      296.59      306.28     11.10 o
   8   7   1       17.90       14.81      8.83 o
  -6   8   1      116.22      116.68     17.00 o
  -5   8   1       18.25       18.76     12.31 o
  -4   8   1      142.61      155.37     13.49 o
  -3   8   1       42.58       44.56     10.55 o
  -2   8   1     1073.62     1067.44     38.40 o
  -1   8   1      226.52      239.91     25.50 o
   0   8   1       70.29       63.32     10.55 o
   1   8   1       37.05       27.56      9.97 o
   2   8   1       70.73       63.48      3.39 o
   3   8   1        0.06        2.05      3.64 o
   4   8   1       25.61       26.68      4.50 o
   5   8   1      127.52      125.04      6.88 o
   6   8   1       37.65       40.76      8.55 o
   7   8   1       50.34       44.99      7.54 o
   8   8   1       28.54       28.59     20.81 o
  -5   9   1        6.63       17.00     12.31 o
  -4   9   1      113.27      110.81     12.31 o
  -3   9   1      428.55      428.01     21.69 o
  -2   9   1        3.10       -5.84      5.59 o
  -1   9   1      276.26      237.47     11.19 o
   0   9   1       68.16       66.70      8.29 o
   1   9   1       51.78       44.56     11.14 o
   2   9   1       78.52       79.04      5.99 o
   3   9   1       56.97       60.37      5.20 o
   4   9   1        0.07       -7.57      5.05 o
   5   9   1       39.96       39.23      6.57 o
   6   9   1      171.38      162.40     13.71 o
   7   9   1       26.87       17.23      8.52 o
  -5  10   1      215.14      194.66     17.59 o
  -2  10   1       77.39       93.81     12.90 o
  -1  10   1        0.36       -2.64      6.63 o
   0  10   1       22.84       23.45      7.88 o
   1  10   1       74.11      117.85     14.07 o
   2  10   1       29.37       28.27      5.69 o
   3  10   1      447.41      485.52     10.08 o
   4  10   1      111.21      116.95      7.61 o
   5  10   1       55.70       78.59      7.46 o
   6  10   1       30.44       36.49      8.73 o
   7  10   1        2.11       -1.02      8.41 o
  -1  11   1        1.66        6.16      7.05 o
   0  11   1       63.18       62.78      9.32 o
   1  11   1       80.70      100.26     14.66 o
   2  11   1       15.62       17.50      5.69 o
   3  11   1       31.15       36.11      5.18 o
   4  11   1       11.30       14.30      6.23 o
   5  11   1        7.06       -0.76      7.54 o
   6  11   1        2.59        7.53      8.52 o
   0  12   1      135.25      144.88     11.59 o
   1  12   1       42.56       27.56     13.49 o
   2  12   1       27.91       16.23      8.94 o
   3  12   1       39.24       29.31      6.59 o
   4  12   1        0.17      -10.05      6.70 o
   5  12   1       13.06        4.85      8.39 o
   1  13   1        2.01       14.92      9.09 o
   2  13   1       19.61       18.31      8.01 o
   3  13   1      125.33      176.73     27.85 o
   4  13   1       27.31       32.18     26.38 o
  -3 -13   2       16.88       27.23     19.93 o
  -2 -13   2       17.73       25.25      7.59 o
   0 -13   2        2.95       -2.35     12.31 o
  -5 -12   2        0.00      -11.78      7.85 o
  -4 -12   2      131.24      197.44     15.86 o
  -3 -12   2       11.33       17.59     11.14 o
  -2 -12   2       40.19       18.42      6.04 o
  -1 -12   2       15.27        6.98      6.62 o
   0 -12   2       15.96       11.29      8.08 o
   1 -12   2        3.17        8.21     11.73 o
  -6 -11   2        3.49       -2.75      8.36 o
  -5 -11   2       14.91        3.61      7.90 o
  -4 -11   2       97.07       82.02     10.07 o
  -3 -11   2        0.02       -2.89      4.79 o
  -2 -11   2       71.65       73.57      7.54 o
  -1 -11   2       11.54        9.66     10.30 o
   0 -11   2      300.81      269.20     14.08 o
   1 -11   2        1.98       -2.97      7.25 o
   2 -11   2        1.48      -12.31     11.14 o
  -6 -10   2        0.10       -5.14      7.65 o
  -5 -10   2        2.56        2.87      7.40 o
  -4 -10   2       14.08       13.58      6.02 o
  -3 -10   2       38.06       36.17      5.18 o
  -2 -10   2      232.53      187.27      6.94 o
  -1 -10   2        2.88       -4.85      6.76 o
   0 -10   2      213.03      176.58     16.12 o
   1 -10   2        3.33       13.13      8.21 o
   2 -10   2     1000.88     1002.60     38.70 o
   3 -10   2       35.62       31.07     12.90 o
   5 -10   2        1.18      -18.47     12.31 o
  -7  -9   2       34.47       31.80      9.17 o
  -6  -9   2      160.03      171.51     23.28 o
  -5  -9   2       10.46       11.86      6.16 o
  -4  -9   2     1090.88     1077.13     20.95 o
  -3  -9   2       71.57       91.54      6.27 o
  -2  -9   2      717.74      666.28     22.02 o
  -1  -9   2        2.75       -5.06      5.59 o
   0  -9   2      601.83      568.73     26.38 o
   1  -9   2      213.05      223.46     11.52 o
   2  -9   2        0.00        3.39      6.34 o
   3  -9   2        1.09       -8.21     10.55 o
   4  -9   2       93.97       92.10     13.78 o
   5  -9   2        0.00       -6.45     12.31 o
  -7  -8   2       25.23       24.46     11.52 o
  -6  -8   2       82.56       89.17     14.74 o
  -5  -8   2       35.08       38.09      8.80 o
  -4  -8   2      174.45      199.53      8.57 o
  -3  -8   2      110.67      121.53      6.46 o
  -2  -8   2      258.26      260.46      7.30 o
  -1  -8   2      387.07      355.78     21.69 o
   0  -8   2      418.35      454.98     22.28 o
   1  -8   2        8.05        8.21      9.38 o
   2  -8   2      408.87      454.81     13.94 o
   3  -8   2      136.45      150.10     16.42 o
   4  -8   2      208.41      200.54     19.35 o
   5  -8   2        8.77       -2.93     11.73 o
   6  -8   2        0.02      -20.23     13.49 o
  -8  -7   2      121.06      123.08     11.78 o
  -7  -7   2       17.24        9.18      6.66 o
  -6  -7   2      150.74      160.49      7.92 o
  -5  -7   2        0.71       -1.39      4.78 o
  -4  -7   2     1931.80     1991.47     28.10 o
  -3  -7   2       76.55       76.72      4.61 o
  -2  -7   2      626.85      681.78      9.42 o
  -1  -7   2      134.31      122.31      6.26 o
   0  -7   2        0.08        7.62      8.79 o
   1  -7   2      104.23      119.02     12.90 o
   2  -7   2      463.32      469.05     22.28 o
   3  -7   2       79.69       96.74     14.07 o
   4  -7   2        0.60       -1.24      5.33 o
   5  -7   2        0.01       -7.77      5.18 o
   6  -7   2       10.80       26.51      8.24 o
  -8  -6   2       19.69       16.91      7.11 o
  -7  -6   2       73.36       87.62     12.27 o
  -6  -6   2        3.91       -2.63      5.10 o
  -5  -6   2        1.09        0.21      8.80 o
  -4  -6   2       28.97       20.42      4.51 o
  -3  -6   2        9.39        9.90      3.41 o
  -2  -6   2      213.94      236.65      4.79 o
  -1  -6   2       72.04       76.24      3.58 o
   0  -6   2      675.53      609.18     24.04 o
   1  -6   2        9.47       13.49      8.21 o
   2  -6   2     1496.98     1459.34     45.73 o
   3  -6   2      205.28      196.66      8.00 o
   4  -6   2      819.12      822.26     17.87 o
   5  -6   2       24.96       23.49      6.02 o
   6  -6   2      359.52      364.65     12.67 o
   7  -6   2       14.42       18.81      9.54 o
  -8  -5   2        5.94        2.74      6.24 o
  -7  -5   2      185.80      170.67     10.75 o
  -6  -5   2        0.00       -8.00      5.33 o
  -5  -5   2       81.39       82.36     10.02 o
  -4  -5   2      248.02      245.58      7.58 o
  -3  -5   2      110.62      109.56      4.49 o
  -2  -5   2       12.40        4.05      2.25 o
  -1  -5   2        0.27        1.48      1.70 o
   1  -5   2     1249.09     1219.54     38.11 o
   2  -5   2        0.80        6.10      3.30 o
   3  -5   2      576.43      574.41      7.42 o
   4  -5   2        0.27       -1.95      3.36 o
   5  -5   2      369.59      367.36     14.59 o
   6  -5   2        0.33       -4.50      6.32 o
   7  -5   2       91.15       89.37     11.55 o
  -8  -4   2       13.43       -4.42      7.88 o
  -7  -4   2       41.27       33.01      6.52 o
  -6  -4   2        1.42       -5.54      5.21 o
  -5  -4   2      176.47      187.05      9.34 o
  -4  -4   2       48.02       39.29      3.78 o
  -3  -4   2       24.66       24.88      2.91 o
  -2  -4   2     1522.21     1626.72     17.11 o
  -1  -4   2      508.96      472.41      5.62 o
   0  -4   2     2425.95     2370.54     38.97 o
   1  -4   2     1088.50     1054.45     20.57 o
   2  -4   2      807.70      803.84      9.61 o
   3  -4   2      258.64      234.50      5.20 o
   4  -4   2       80.05       89.70      3.87 o
   5  -4   2      250.77      250.01     10.31 o
   6  -4   2       11.18       15.52      7.80 o
   7  -4   2       26.53       28.75      7.76 o
   8  -4   2        2.75        2.35     13.49 o
  -8  -3   2      108.59      107.12     10.59 o
  -7  -3   2       58.01       58.55      6.69 o
  -6  -3   2      298.93      287.40     11.00 o
  -5  -3   2       15.92       12.07      4.03 o
  -4  -3   2     3057.02     3001.05     31.19 o
  -3  -3   2      398.10      398.43      7.16 o
  -2  -3   2     5169.44     4844.76     46.15 o
  -1  -3   2       13.59       14.13      1.81 o
   0  -3   2       46.09       54.58      3.09 o
   1  -3   2     1458.82     1348.06     15.46 o
   2  -3   2     1312.29     1332.84     14.23 o
   3  -3   2       42.05       40.61      2.72 o
   4  -3   2      352.22      386.42      6.74 o
   5  -3   2        0.01       -0.03      4.91 o
   6  -3   2       33.46       24.67      6.80 o
   7  -3   2        6.52        8.03     17.30 o
   8  -3   2       11.13        9.38     12.90 o
  -8  -2   2       76.09       62.31      9.59 o
  -7  -2   2       76.38       76.97      6.66 o
  -6  -2   2       15.71       14.30      5.19 o
  -5  -2   2       54.10       58.53      6.86 o
  -4  -2   2      340.09      348.27      8.93 o
  -3  -2   2        2.01        5.15      2.30 o
  -2  -2   2     1740.17     1636.80     14.87 o
  -1  -2   2        5.68        7.76      1.52 o
   0  -2   2     1559.16     1420.11     14.18 o
   1  -2   2        1.03        0.37      1.62 o
   2  -2   2      106.47      105.44      2.83 o
   3  -2   2      588.86      617.51      7.97 o
   4  -2   2      693.86      705.02     10.21 o
   5  -2   2       15.90       20.18      4.29 o
   6  -2   2      190.36      206.78     11.26 o
   7  -2   2        0.01       -2.84      8.17 o
   8  -2   2      442.50      333.03     23.45 o
  -8  -1   2        9.46       13.41      7.83 o
  -7  -1   2       71.58       72.71      8.79 o
  -6  -1   2       75.73       72.19      5.58 o
  -5  -1   2        3.27        2.29      4.39 o
  -4  -1   2      496.32      520.06      8.76 o
  -3  -1   2      138.73      151.47      5.08 o
  -2  -1   2     3703.41     3522.06     34.23 o
  -1  -1   2       25.10       32.22      1.64 o
   0  -1   2     7517.27     6926.10     53.44 o
   1  -1   2       29.04       33.32      1.41 o
   2  -1   2    12369.88    12491.92     90.09 o
   3  -1   2        0.60        1.52      1.77 o
   4  -1   2     6843.83     7215.48     64.86 o
   5  -1   2      185.18      194.73      5.63 o
   6  -1   2     3632.34     3544.19     53.25 o
   7  -1   2      125.25      141.97      9.81 o
   8  -1   2      401.24      394.59     25.21 o
  -8   0   2        1.73       -8.13      8.50 o
  -7   0   2        4.21        8.20      7.09 o
  -6   0   2      229.42      238.42      7.72 o
  -5   0   2      203.68      211.51      5.82 o
  -4   0   2      213.05      215.79      6.09 o
  -3   0   2      882.80      843.77     10.76 o
  -2   0   2       65.07       90.10      5.08 o
  -1   0   2      489.49      451.50      4.79 o
   0   0   2        7.04        0.71      0.55 o
   1   0   2       36.29       47.88      1.37 o
   2   0   2     2901.61     3100.52     24.67 o
   3   0   2      802.00      837.69      8.33 o
   4   0   2     1245.96     1329.75     27.53 o
   5   0   2     1628.48     1660.18     21.07 o
   6   0   2       63.93       65.20      5.67 o
   7   0   2      745.92      692.26     27.85 o
   8   0   2       97.26       99.58     12.00 o
   9   0   2        4.09       -0.59     14.07 o
  -8   1   2       38.82       39.28     14.07 o
  -7   1   2       67.43       74.35     22.28 o
  -6   1   2       26.24       19.55      5.83 o
  -5   1   2       71.03       73.01      3.87 o
  -4   1   2      551.26      544.94     10.70 o
  -3   1   2      882.35      880.07     12.05 o
  -2   1   2      126.20      144.18      3.96 o
  -1   1   2       30.65       34.51      1.95 o
   0   1   2     4008.74     3497.73     34.28 o
   1   1   2     1122.77     1083.94      7.92 o
   2   1   2     4202.46     4291.40     32.02 o
   3   1   2     1270.82     1306.47     11.98 o
   4   1   2       42.38       52.25      3.45 o
   5   1   2      246.13      245.15      6.62 o
   6   1   2       66.26       67.98      5.94 o
   7   1   2      180.69      188.14      9.02 o
   8   1   2        6.74        2.35      9.12 o
   9   1   2       35.61       16.42     15.83 o
  -8   2   2      293.42      256.81     21.69 o
  -7   2   2      113.30       94.98     10.93 o
  -6   2   2      703.80      684.22     16.47 o
  -5   2   2        0.43       -1.70      4.03 o
  -4   2   2      266.20      274.96      7.61 o
  -3   2   2       21.22       29.46      2.73 o
  -2   2   2      756.77      732.62      8.13 o
  -1   2   2       53.23       52.03      2.27 o
   0   2   2     5313.46     4777.04     44.03 o
   1   2   2       85.17       90.22      2.25 o
   2   2   2      269.72      290.20      4.35 o
   3   2   2      150.54      156.08      4.46 o
   4   2   2      419.54      411.16      7.03 o
   5   2   2     1024.18     1064.31     16.76 o
   6   2   2        3.59        3.68      4.47 o
   7   2   2      576.39      542.82     14.66 o
   8   2   2       58.24       73.28     11.40 o
   9   2   2       55.84       33.85     11.81 o
  -8   3   2       17.24       18.76     14.07 o
  -7   3   2       10.10       -6.74      9.09 o
  -6   3   2        0.04        5.18      9.38 o
  -5   3   2        2.33       -0.09      3.98 o
  -4   3   2       15.27       19.02      3.85 o
  -3   3   2       60.58       57.49      3.27 o
  -2   3   2      294.43      258.27      4.68 o
  -1   3   2       15.55       13.04      1.47 o
   0   3   2     6921.77     6055.33    228.03 o
   1   3   2       96.40       89.02      2.47 o
   2   3   2      497.61      455.39      5.67 o
   3   3   2      980.86      993.92     10.56 o
   4   3   2      390.22      378.05      6.54 o
   5   3   2      250.72      262.22      7.72 o
   6   3   2       96.20      103.35      6.22 o
   7   3   2        2.19        1.77      5.44 o
   8   3   2       65.30       49.98     10.78 o
   9   3   2       18.83       13.37     10.98 o
  -8   4   2       86.28       77.98     15.83 o
  -7   4   2       14.02        6.64      9.16 o
  -6   4   2      355.34      337.42     14.26 o
  -5   4   2      206.00      214.26      8.79 o
  -4   4   2      256.99      253.66      5.86 o
  -3   4   2     3548.56     3378.41     33.92 o
  -2   4   2       22.86       27.36      2.19 o
  -1   4   2     1037.27      986.25     14.81 o
   0   4   2    15396.35    13926.87    224.85 o
   1   4   2      625.60      581.87      7.62 o
   2   4   2     8772.24     8363.28     71.95 o
   3   4   2       13.81        6.67      2.98 o
   4   4   2      575.96      601.11      8.29 o
   5   4   2       80.09       88.97      4.91 o
   6   4   2      600.82      589.55     11.88 o
   7   4   2      262.63      262.54     10.19 o
   8   4   2       95.40      110.03      8.29 o
   9   4   2        4.49       -7.88      9.92 o
  -7   5   2        7.85       -2.43      8.87 o
  -6   5   2      124.29      145.54     17.30 o
  -5   5   2       83.78       92.83      7.06 o
  -4   5   2       60.19       60.36      4.05 o
  -3   5   2      542.00      494.69      7.50 o
  -2   5   2      646.91      614.07     13.61 o
  -1   5   2      278.98      246.39      7.88 o
   0   5   2      116.87       97.33      8.79 o
   1   5   2       20.66       14.29      3.32 o
   2   5   2      442.14      358.11      5.60 o
   3   5   2        0.42       -0.26      2.92 o
   4   5   2       14.87        4.40      3.48 o
   5   5   2      269.26      271.31      8.22 o
   6   5   2      272.02      264.49      8.83 o
   7   5   2       24.04       24.43      6.36 o
   8   5   2      245.62      263.89     11.15 o
   9   5   2        5.08       -3.54     10.51 o
  -7   6   2        2.28       -9.58      8.87 o
  -6   6   2        0.00       -5.29      7.89 o
  -5   6   2        1.06       -7.04      6.48 o
  -4   6   2       50.56       60.43      5.51 o
  -3   6   2        5.11        9.22      5.17 o
  -2   6   2       53.19       57.81      5.86 o
  -1   6   2        0.39       -4.17      3.92 o
   0   6   2      266.06      249.18     12.90 o
   1   6   2       30.21       26.81      2.27 o
   2   6   2     1417.93     1321.41     15.09 o
   3   6   2      648.24      621.36      9.32 o
   4   6   2     1008.79     1015.85     13.51 o
   5   6   2       40.30       43.28      5.25 o
   6   6   2        0.90       -7.39      4.93 o
   7   6   2      187.75      174.06      9.42 o
   8   6   2        0.88        0.42      6.58 o
  -6   7   2       78.85       72.88      9.42 o
  -5   7   2       35.12       30.67      7.16 o
  -4   7   2       45.69       46.28      7.25 o
  -3   7   2       13.92       22.58      5.59 o
  -2   7   2      691.47      682.86     15.61 o
  -1   7   2       30.17       30.06      5.59 o
   0   7   2       92.61       89.71      9.97 o
   1   7   2        7.16        5.17      4.07 o
   2   7   2      122.37      119.20      4.14 o
   3   7   2      162.80      155.38      4.77 o
   4   7   2      315.68      288.90      7.46 o
   5   7   2       26.36       33.01      5.29 o
   6   7   2       23.90       18.94      5.61 o
   7   7   2       74.22       73.96      6.95 o
   8   7   2       72.28       67.06     10.37 o
  -6   8   2       39.29       29.32     14.66 o
  -5   8   2        2.11       -4.69     11.14 o
  -4   8   2       16.89       19.35     10.55 o
  -3   8   2      346.25      350.62     17.59 o
  -2   8   2      645.22      648.53     15.86 o
  -1   8   2       35.38       39.24      7.33 o
   0   8   2      147.12      144.23     12.90 o
   1   8   2       19.40       15.24      9.38 o
   2   8   2       67.98       82.62      3.55 o
   3   8   2       30.43       32.33      4.05 o
   4   8   2       32.59       40.99      4.63 o
   5   8   2       56.12       63.61      6.24 o
   6   8   2       71.75       65.03      6.60 o
   7   8   2       40.49       31.50      7.25 o
   8   8   2       43.45       42.56     12.77 o
  -5   9   2       78.99       70.94     14.07 o
  -4   9   2       20.54       16.42      9.97 o
  -2   9   2       73.64       87.32      7.43 o
  -1   9   2      341.76      348.79     12.64 o
   0   9   2      311.12      329.51     18.76 o
   1   9   2      332.73      361.76     19.93 o
   2   9   2        0.12       -1.03      8.26 o
   3   9   2       31.88       25.37      4.97 o
   4   9   2      281.60      269.26      8.63 o
   5   9   2        8.18        8.19      5.95 o
   6   9   2       60.69       62.64      7.63 o
   7   9   2       16.64        6.01      8.36 o
  -5  10   2        0.04        6.45     12.90 o
  -4  10   2       61.43       49.84     11.73 o
  -1  10   2       15.64        9.86      6.83 o
   0  10   2      319.56      276.87     12.64 o
   1  10   2      101.51       98.50     14.07 o
   2  10   2      160.44      164.26      9.65 o
   3  10   2       10.60       -2.35      4.64 o
   4  10   2      163.57      170.33      8.40 o
   5  10   2       77.07       81.00      7.48 o
   6  10   2      111.12      130.48     10.42 o
   7  10   2        0.38       -8.80      8.24 o
  -1  11   2        0.00      -14.07      9.38 o
   0  11   2        7.30       -5.57      7.05 o
   1  11   2        4.38        4.69     11.73 o
   2  11   2       18.40       16.19      5.63 o
   3  11   2        6.75        8.73      4.63 o
   4  11   2      303.02      332.62     10.63 o
   5  11   2        1.73       -6.82      7.19 o
   6  11   2        4.30      -11.74      7.83 o
   0  12   2        2.20       -3.19      7.43 o
   1  12   2       30.78       31.07     12.90 o
   2  12   2       15.88        8.71      6.09 o
   3  12   2        4.54        3.20      6.12 o
   4  12   2      119.27      163.65     15.22 o
   5  12   2       25.92       42.14     11.45 o
   1  13   2        6.06       18.18     12.90 o
   2  13   2      136.28      161.79     10.10 o
   3  13   2        0.29       -5.01      8.01 o
   4  13   2       10.91       20.52     13.49 o
  -3 -13   3       28.03       77.98     14.66 o
  -2 -13   3       12.54       14.99      7.54 o
  -4 -12   3        2.21       -8.62      7.60 o
  -3 -12   3       14.85       33.58      9.43 o
  -2 -12   3       15.74       11.14      6.72 o
  -1 -12   3       20.21       32.04      6.27 o
   0 -12   3       13.52       21.03      9.09 o
   1 -12   3       71.83       73.29     15.83 o
  -6 -11   3       11.95        2.98     10.24 o
  -5 -11   3       29.58       27.00      8.70 o
  -4 -11   3        6.90      -10.34      6.89 o
  -3 -11   3       22.16       25.74      5.40 o
  -2 -11   3       38.64       33.78      6.04 o
  -1 -11   3       26.45       17.16      5.62 o
   0 -11   3       95.33       94.30     10.52 o
   1 -11   3        9.78        0.00      7.46 o
   2 -11   3       13.15       22.28     12.31 o
  -6 -10   3        4.93        3.71      8.13 o
  -5 -10   3       48.70       66.45      8.99 o
  -4 -10   3       40.03       39.87      6.74 o
  -3 -10   3        1.28        1.79      5.26 o
  -2 -10   3       31.36       37.61      6.37 o
  -1 -10   3      201.88      191.54      8.64 o
   0 -10   3        8.86        1.17     11.14 o
   1 -10   3      181.66      191.73     17.59 o
   2 -10   3      186.60      170.03     18.18 o
   3 -10   3      119.53      117.26     17.59 o
   4 -10   3       47.43       57.46     12.31 o
  -7  -9   3        3.41      -19.17     14.66 o
  -6  -9   3        6.37       -1.90      7.73 o
  -5  -9   3      269.08      283.19     21.07 o
  -4  -9   3        3.75       10.64      6.70 o
  -3  -9   3      168.29      183.12      7.66 o
  -2  -9   3       22.93       27.56      4.22 o
  -1  -9   3       55.64       51.49      7.33 o
   0  -9   3       12.66       39.28     11.73 o
   1  -9   3      175.13      165.34     17.00 o
   2  -9   3        0.19       11.73     11.14 o
   3  -9   3      137.90      174.14     18.76 o
   4  -9   3        5.28        0.93     12.02 o
   5  -9   3      111.73      113.75     15.83 o
  -7  -8   3        7.66       -8.00     10.42 o
  -6  -8   3       18.77       17.38      6.71 o
  -5  -8   3       25.57       19.71      7.26 o
  -4  -8   3        1.01        2.76      6.50 o
  -3  -8   3       14.63       26.16      5.23 o
  -2  -8   3        5.24        4.31      3.76 o
  -1  -8   3       11.08       12.43      6.00 o
   0  -8   3      114.90      126.06     14.66 o
   1  -8   3        8.85        6.45      9.97 o
   2  -8   3       76.43       83.26     13.49 o
   3  -8   3        3.81       22.87     11.73 o
   4  -8   3       13.89       14.46      6.02 o
   5  -8   3        8.54        0.44     10.26 o
   6  -8   3        0.89       -5.28     14.07 o
  -8  -7   3       24.39       17.72      9.56 o
  -7  -7   3       21.76       23.25      7.34 o
  -6  -7   3        3.18       -5.92      6.01 o
  -5  -7   3      287.69      272.34     11.82 o
  -4  -7   3      176.17      195.43      7.47 o
  -3  -7   3      179.26      191.40      6.69 o
  -2  -7   3        5.34        1.23      2.45 o
  -1  -7   3      757.61      773.99     14.73 o
   0  -7   3      276.55      250.94     17.00 o
   1  -7   3      970.85      979.73     35.18 o
   2  -7   3      150.27      158.89     15.24 o
   3  -7   3      255.35      247.66     30.20 o
   4  -7   3      265.96      246.39      9.67 o
   5  -7   3       56.85       70.68     10.58 o
   6  -7   3        0.19       -7.76      7.46 o
  -8  -6   3       26.53       12.43      8.91 o
  -7  -6   3       45.49       34.91      7.14 o
  -6  -6   3      274.58      289.93     10.74 o
  -5  -6   3        8.13        5.61      6.35 o
  -4  -6   3      149.88      172.11      6.82 o
  -3  -6   3       21.17       20.37      3.83 o
  -2  -6   3        3.17        4.32      2.44 o
  -1  -6   3       16.69       20.11      2.19 o
   0  -6   3      112.67      110.82      6.48 o
   1  -6   3      329.12      319.54     17.59 o
   2  -6   3      336.19      357.07     18.76 o
   3  -6   3      270.54      261.10     17.00 o
   4  -6   3      736.02      728.93     12.80 o
   5  -6   3        2.02       -5.36      5.67 o
   6  -6   3       79.69       55.32      7.80 o
   7  -6   3        1.40      -11.24      8.99 o
  -8  -5   3      139.82      120.97      9.08 o
  -7  -5   3       15.57       10.28      9.31 o
  -6  -5   3      276.94      280.68     14.47 o
  -5  -5   3      169.70      153.61      9.22 o
  -4  -5   3       18.46       16.57      4.40 o
  -3  -5   3       10.97       16.95      3.67 o
  -2  -5   3      135.10      134.34      3.93 o
  -1  -5   3       12.01       10.51      1.95 o
   0  -5   3      167.79      172.20      3.96 o
   1  -5   3      789.32      751.15     27.56 o
   2  -5   3       59.48       78.17      2.98 o
   3  -5   3      525.23      523.89      7.17 o
   4  -5   3       81.15       92.06      5.50 o
   5  -5   3        1.12       -0.83      7.11 o
   6  -5   3        4.79       -0.57      6.62 o
   7  -5   3        2.25      -10.28      6.85 o
  -8  -4   3       39.92       56.76      9.81 o
  -7  -4   3        7.37       -1.03      6.60 o
  -6  -4   3       50.02       67.70     10.57 o
  -5  -4   3      379.81      373.46     12.34 o
  -4  -4   3      422.23      402.04      8.42 o
  -3  -4   3     1117.60     1133.37     12.63 o
  -2  -4   3        7.86        3.47      2.64 o
  -1  -4   3    12918.57    12448.58    106.59 o
   0  -4   3     1267.55     1182.94     13.77 o
   1  -4   3     2708.14     2614.51     31.67 o
   2  -4   3       22.01       20.48      2.29 o
   3  -4   3       27.66       26.77      2.69 o
   4  -4   3      514.10      519.83      8.00 o
   5  -4   3      271.55      272.70     10.90 o
   6  -4   3      589.72      591.55     16.73 o
   7  -4   3      128.50      126.33      9.86 o
   8  -4   3        9.12      -17.00     12.31 o
  -8  -3   3        5.39        7.14      8.22 o
  -7  -3   3      227.86      222.95      9.65 o
  -6  -3   3        1.21        7.11      8.43 o
  -5  -3   3        5.40       -5.24      3.59 o
  -4  -3   3      744.81      724.47     10.66 o
  -3  -3   3      516.89      515.31      7.59 o
  -2  -3   3       98.47      108.91      3.52 o
  -1  -3   3      539.59      459.00      5.70 o
   0  -3   3      485.93      446.39      5.75 o
   1  -3   3     2659.03     2403.45     24.25 o
   2  -3   3      698.50      684.48      7.29 o
   3  -3   3      175.08      203.98      4.16 o
   4  -3   3        5.19        4.51      2.83 o
   5  -3   3       11.87       13.31      4.97 o
   6  -3   3      317.53      326.54     12.46 o
   7  -3   3       54.47       63.44      8.70 o
   8  -3   3      175.15      163.58     18.76 o
  -8  -2   3       46.20       54.91      9.20 o
  -7  -2   3       34.56       29.95      6.03 o
  -6  -2   3       43.48       55.56      7.11 o
  -5  -2   3      448.45      476.10     13.38 o
  -4  -2   3      165.00      180.43      7.18 o
  -3  -2   3     3531.06     3529.12     46.51 o
  -2  -2   3       84.43      104.97      3.31 o
  -1  -2   3      774.57      697.34      7.63 o
   0  -2   3       64.07       65.21      2.17 o
   1  -2   3     1440.25     1298.44     11.76 o
   2  -2   3        5.78       21.45      1.97 o
   3  -2   3        0.23       -2.71      2.08 o
   4  -2   3       93.22      108.79      5.29 o
   5  -2   3       88.94       99.62      6.36 o
   6  -2   3     1050.35     1017.93     18.41 o
   7  -2   3      107.63      128.95      9.78 o
   8  -2   3      466.73      391.66     24.63 o
  -8  -1   3        8.91        4.57      7.77 o
  -7  -1   3      165.20      182.22     16.55 o
  -6  -1   3       20.35       16.85      6.32 o
  -5  -1   3      219.13      216.99      7.62 o
  -4  -1   3        1.14        0.88      4.49 o
  -3  -1   3     1072.60     1001.13     13.53 o
  -2  -1   3      212.69      212.39      4.51 o
  -1  -1   3      220.95      199.80      3.59 o
   0  -1   3       35.65       38.98      1.60 o
   1  -1   3     2683.84     2561.78     19.42 o
   2  -1   3      519.50      524.48      5.39 o
   3  -1   3     1326.89     1380.11     12.28 o
   4  -1   3     3380.69     3467.50     30.25 o
   5  -1   3      242.41      263.32      7.13 o
   6  -1   3      394.14      388.20      8.96 o
   7  -1   3       56.13       63.58      8.33 o
   8  -1   3      248.12      218.11     21.11 o
  -8   0   3        0.42       -5.81      8.91 o
  -7   0   3        1.25       -9.82      6.55 o
  -6   0   3       20.84       18.67      4.44 o
  -5   0   3        2.87        3.31      3.75 o
  -4   0   3     1407.45     1401.63     16.74 o
  -3   0   3     2420.73     2323.92     26.48 o
  -2   0   3      131.98      135.65      4.02 o
  -1   0   3    13218.45    12059.04    103.61 o
   0   0   3      940.18      853.26      6.70 o
   1   0   3     6834.73     6591.97     45.77 o
   2   0   3      107.51      124.56      3.04 o
   3   0   3     1350.34     1374.94     12.35 o
   4   0   3      267.33      306.73      5.77 o
   5   0   3       15.59       15.66      3.10 o
   6   0   3      634.35      628.07     12.63 o
   7   0   3      115.44      125.43     11.81 o
   8   0   3        2.61        1.17      9.12 o
   9   0   3       29.67       12.31     15.24 o
  -8   1   3       18.16        5.86     12.31 o
  -7   1   3        1.40        1.36      8.26 o
  -6   1   3       82.55       87.51      7.07 o
  -5   1   3       91.59      114.12      5.96 o
  -4   1   3      704.93      668.65      9.27 o
  -3   1   3     1244.69     1191.89     17.00 o
  -2   1   3      423.61      412.22      6.17 o
  -1   1   3     4973.00     4452.49     36.20 o
   0   1   3      906.66      837.67      6.87 o
   1   1   3    21839.42    21189.26    161.95 o
   2   1   3     1284.57     1277.81     11.64 o
   3   1   3       64.18       75.49      2.98 o
   4   1   3      369.06      374.10      6.08 o
   5   1   3       93.49       95.39      6.17 o
   6   1   3      223.47      239.60      8.50 o
   7   1   3        0.26        1.86      5.47 o
   8   1   3      204.12      216.60     26.68 o
   9   1   3        8.36        8.21     14.66 o
  -8   2   3      104.40      100.85     16.42 o
  -7   2   3      146.87      126.40     21.69 o
  -6   2   3      176.48      180.70      9.68 o
  -5   2   3       45.19       43.61      5.84 o
  -4   2   3      264.90      285.72      6.61 o
  -3   2   3       15.76       22.74      2.80 o
  -2   2   3      296.75      281.39      4.09 o
  -1   2   3       31.24       41.60      1.86 o
   0   2   3      122.41      117.01      2.74 o
   1   2   3     2749.18     2584.38     19.44 o
   2   2   3      280.51      297.76      4.30 o
   3   2   3      634.07      622.28      7.54 o
   4   2   3        5.23        3.63      2.62 o
   5   2   3      252.65      282.01      8.78 o
   6   2   3      600.73      591.02     13.96 o
   7   2   3      119.86      131.92      8.32 o
   8   2   3        1.28      -11.64      8.91 o
   9   2   3        5.91       -0.29     10.36 o
  -8   3   3       85.84       82.67     16.42 o
  -7   3   3        8.54       12.16      8.59 o
  -6   3   3       20.49       36.79      8.31 o
  -5   3   3        0.17       -3.61      3.66 o
  -4   3   3       71.19       84.25      5.67 o
  -3   3   3     1207.09     1141.70     14.26 o
  -2   3   3        0.03        5.12      2.43 o
  -1   3   3      253.68      229.30      4.20 o
   0   3   3       36.78       37.84      3.28 o
   1   3   3      191.48      180.27      3.42 o
   2   3   3      242.53      247.78      4.13 o
   3   3   3     5819.55     6102.88     47.69 o
   4   3   3      774.92      819.04      9.90 o
   5   3   3      181.75      217.64      7.13 o
   6   3   3      533.54      512.00     10.97 o
   7   3   3      139.44      140.77      8.11 o
   8   3   3      198.76      179.63     31.95 o
   9   3   3        5.28       10.85     10.78 o
  -8   4   3       34.46       46.32     14.66 o
  -7   4   3      152.38      140.24     12.35 o
  -6   4   3      101.74       97.37     10.27 o
  -5   4   3      187.15      196.19     11.17 o
  -4   4   3       21.32       24.29      3.26 o
  -3   4   3     4280.88     4132.94     40.95 o
  -2   4   3      530.53      512.69      6.35 o
  -1   4   3     1078.28     1082.61     11.19 o
   0   4   3      779.12      747.10      9.00 o
   1   4   3      982.13     1038.64      9.61 o
   2   4   3        0.79       -0.91      2.01 o
   3   4   3      481.52      556.22      7.97 o
   4   4   3      799.60      801.75      9.87 o
   5   4   3      162.99      178.76      6.15 o
   6   4   3       30.81       33.37      5.27 o
   7   4   3      299.79      303.52     10.74 o
   8   4   3        0.10        4.01      7.79 o
   9   4   3       48.65       40.64     11.81 o
  -7   5   3        7.69       -5.54      9.16 o
  -6   5   3        2.89        1.89     12.31 o
  -5   5   3      159.62      166.34     10.52 o
  -4   5   3      295.51      287.04      7.32 o
  -3   5   3      589.58      554.81      8.47 o
  -2   5   3      654.52      637.98      8.37 o
  -1   5   3      277.16      296.09      7.60 o
   0   5   3      424.43      429.40      9.72 o
   1   5   3     2830.23     2818.01     29.68 o
   2   5   3       21.15       26.49      2.79 o
   3   5   3        2.86        8.78      3.12 o
   4   5   3      346.76      343.39      7.44 o
   5   5   3       31.90       43.29      5.04 o
   6   5   3       53.15       59.07      5.92 o
   7   5   3       19.40       18.68      6.41 o
   8   5   3       10.04       24.75      9.01 o
   9   5   3       60.34       55.46     12.83 o
  -7   6   3       53.46       68.46     16.42 o
  -6   6   3        9.90       26.80     15.24 o
  -5   6   3      121.64      140.84      9.58 o
  -4   6   3        0.84       -4.51      4.15 o
  -3   6   3     1170.91     1169.61     22.43 o
  -2   6   3       20.37       26.27      6.45 o
  -1   6   3       22.38       37.69      4.92 o
   0   6   3      109.47      103.19      9.97 o
   1   6   3     1019.72      886.38     10.86 o
   2   6   3       42.71       45.88      2.83 o
   3   6   3     1876.34     1860.05     20.22 o
   4   6   3      647.43      651.73     10.39 o
   5   6   3       10.45       13.53      4.84 o
   6   6   3        0.00       -9.13      6.09 o
   7   6   3       94.60       85.01      7.92 o
   8   6   3       80.19       73.72     10.96 o
  -6   7   3        0.01      -11.38      7.59 o
  -5   7   3       35.87       40.47      7.59 o
  -4   7   3       37.52       55.11     11.14 o
  -3   7   3        4.88       -0.12      5.07 o
  -2   7   3       12.19       12.61      4.98 o
  -1   7   3        0.29        0.80      8.79 o
   0   7   3       29.72       28.14      8.79 o
   1   7   3     1744.63     1750.05     21.88 o
   2   7   3       44.95       48.51      3.39 o
   3   7   3      996.99      943.45     11.32 o
   4   7   3      218.19      217.03      6.83 o
   5   7   3        2.36        1.34      4.74 o
   6   7   3      280.96      279.64      9.45 o
   7   7   3      250.62      243.29      9.36 o
   8   7   3      362.85      335.08     15.65 o
  -6   8   3        1.48       -4.10     14.07 o
  -5   8   3       17.64        0.00     12.31 o
  -4   8   3      500.30      434.46     19.35 o
  -3   8   3       96.91       84.91      9.38 o
  -2   8   3      373.18      382.33     11.59 o
  -1   8   3       30.52       43.81      6.16 o
   0   8   3        2.35       -2.93      8.79 o
   1   8   3        4.23       -2.35      8.79 o
   2   8   3       12.24       13.57      2.69 o
   3   8   3     1658.86     1636.96     18.77 o
   4   8   3      832.98      814.03     12.21 o
   5   8   3      794.62      808.05     14.03 o
   6   8   3       92.74      100.75      7.10 o
   7   8   3       32.24       19.73      6.86 o
   8   8   3       38.31       28.18     12.35 o
  -5   9   3       46.66       44.59      9.54 o
  -4   9   3       58.18       58.05     11.14 o
  -2   9   3        5.71       10.10      5.59 o
  -1   9   3      368.09      380.86     31.95 o
   0   9   3       41.22       59.22     11.14 o
   1   9   3     1182.15     1181.43     36.94 o
   2   9   3       78.04       83.16      5.68 o
   3   9   3      338.31      380.18      8.89 o
   4   9   3        3.47       -0.96      4.95 o
   5   9   3      242.11      240.23     16.42 o
   6   9   3        2.07       -7.64      6.39 o
   7   9   3       18.19       34.48      9.23 o
  -5  10   3       70.29       74.54     15.54 o
  -4  10   3       45.24       43.39     11.14 o
  -1  10   3       87.87       91.19      8.49 o
   0  10   3      380.51      356.48     19.93 o
   1  10   3      103.22      128.40     14.66 o
   2  10   3       11.09        2.41      5.16 o
   3  10   3     1033.11      997.46     14.89 o
   4  10   3      127.47      117.75      7.56 o
   5  10   3       31.96       26.83      7.19 o
   6  10   3       40.74       37.46      8.45 o
   7  10   3       64.06       65.06     10.10 o
  -4  11   3      102.58       93.84      9.32 o
  -1  11   3       10.71       -2.35      9.97 o
   0  11   3       19.82        5.29      7.25 o
   1  11   3      656.14      693.03     28.73 o
   2  11   3       20.97       24.54      5.24 o
   3  11   3       15.78       13.60      4.77 o
   4  11   3        1.10       -6.07      5.97 o
   5  11   3        0.22      -10.83      7.22 o
   6  11   3        0.15       -4.01      8.17 o
   0  12   3       16.75       12.31     11.73 o
   1  12   3       13.90       22.28     12.90 o
   2  12   3        0.01       -1.71      5.81 o
   3  12   3      167.59      189.40     10.02 o
   4  12   3       39.46       50.21      7.67 o
   5  12   3      102.05      134.37     10.42 o
   1  13   3       90.89      138.37     17.00 o
   2  13   3        9.58        9.75      7.84 o
   3  13   3       61.02       84.69     15.83 o
   4  13   3        4.38        0.30      7.46 o
  -2 -13   4      272.12      351.79     19.93 o
  -1 -13   4        5.63       -1.17      8.29 o
  -4 -12   4       10.60       10.19      8.00 o
  -3 -12   4        9.21       20.44      9.29 o
  -2 -12   4       13.56       14.56      6.96 o
  -1 -12   4       28.36       23.40      5.84 o
   0 -12   4       51.48       42.34     10.10 o
   1 -12   4        2.44       -0.59     12.31 o
  -5 -11   4       11.08       -3.00     10.29 o
  -4 -11   4       44.13       48.01      8.35 o
  -3 -11   4        9.77        7.11      6.33 o
  -2 -11   4       25.52       34.97      7.37 o
  -1 -11   4       78.82       71.93      7.35 o
   0 -11   4       28.77       21.11     13.49 o
   1 -11   4        0.05       -7.61      7.43 o
   2 -11   4       91.39       80.91     15.24 o
  -6 -10   4        3.61       -8.57     10.57 o
  -5 -10   4       22.73       19.08      7.85 o
  -4 -10   4      146.26      179.03      9.20 o
  -3 -10   4       12.17       10.45      5.62 o
  -2 -10   4        0.91       -1.59      4.65 o
  -1 -10   4       92.73       91.63      5.23 o
   0 -10   4      184.99      174.33     10.52 o
   1 -10   4      278.31      266.77     20.52 o
   2 -10   4      158.32      160.06     18.18 o
   3 -10   4        0.65      -11.14     12.31 o
   4 -10   4       90.37       89.71     13.49 o
  -7  -9   4       14.14       13.41     22.57 o
  -6  -9   4       62.62       45.27     11.55 o
  -5  -9   4        0.33       -5.27      7.10 o
  -4  -9   4      110.24      119.37      8.05 o
  -3  -9   4        0.92       -7.54      5.02 o
  -2  -9   4       54.21       44.76      4.55 o
  -1  -9   4       47.75       46.31      8.04 o
   0  -9   4        8.44        4.73      5.95 o
   1  -9   4       12.24        0.59     10.55 o
   2  -9   4        1.48        0.59     11.14 o
   3  -9   4      347.01      353.40     28.44 o
   4  -9   4        0.50       -4.93     13.49 o
   5  -9   4        4.58       -2.35     12.90 o
  -7  -8   4        3.33       -7.08     11.73 o
  -6  -8   4      142.89      134.18     10.36 o
  -5  -8   4       32.56       20.52      9.54 o
  -4  -8   4     1021.60      937.99     17.17 o
  -3  -8   4       36.29       35.12      5.65 o
  -2  -8   4        2.12       -0.85      5.19 o
  -1  -8   4      179.23      181.38      5.25 o
   0  -8   4        3.56       -2.38      6.05 o
   1  -8   4       68.01       68.60     12.90 o
   2  -8   4      346.08      359.41     21.69 o
   3  -8   4      220.74      228.49     11.50 o
   4  -8   4        0.73       -5.91      8.01 o
   5  -8   4       33.38       27.61      9.74 o
   6  -8   4       35.31       50.42     16.42 o
  -7  -7   4      115.81      105.19     14.59 o
  -6  -7   4       16.48       12.16     10.10 o
  -5  -7   4        7.36        0.89      6.73 o
  -4  -7   4      686.25      717.84     22.42 o
  -3  -7   4      100.47      110.14      5.62 o
  -2  -7   4      312.45      300.11      5.83 o
  -1  -7   4       48.46       53.03      2.85 o
   0  -7   4      360.62      358.89     10.21 o
   1  -7   4      281.00      294.33     18.76 o
   2  -7   4      663.03      601.56     26.97 o
   3  -7   4        9.37       -0.45     10.85 o
   4  -7   4       77.20       79.34      7.32 o
   5  -7   4       16.57       17.70      6.16 o
   6  -7   4       10.47        9.39     13.68 o
  -8  -6   4        0.49       -1.01      8.67 o
  -7  -6   4      347.46      326.69     12.22 o
  -6  -6   4      235.84      246.98     15.09 o
  -5  -6   4      151.20      164.64      9.90 o
  -4  -6   4     1104.29     1082.48     14.81 o
  -3  -6   4        7.23        4.52      3.89 o
  -2  -6   4       10.18       12.49      2.74 o
  -1  -6   4        0.54        1.67      1.54 o
   0  -6   4      539.00      506.88      6.89 o
   1  -6   4      298.44      293.16      9.26 o
   2  -6   4      479.34      466.45      8.76 o
   3  -6   4      113.85      103.22      4.25 o
   4  -6   4       39.26       44.00      5.08 o
   5  -6   4        2.36        1.30      6.88 o
   6  -6   4       78.55       70.98      8.28 o
   7  -6   4       14.78        7.71      9.42 o
  -8  -5   4       11.98       19.08      9.10 o
  -7  -5   4       18.72        2.53      7.28 o
  -6  -5   4       81.51       91.92      9.13 o
  -5  -5   4       82.99       95.66      9.10 o
  -4  -5   4     1269.49     1225.38     17.44 o
  -3  -5   4        0.01       -0.41      3.39 o
  -2  -5   4       92.72       86.77      3.45 o
  -1  -5   4       21.41       23.84      2.35 o
   0  -5   4      465.36      416.80      6.02 o
   1  -5   4      671.61      604.16      7.74 o
   2  -5   4      238.10      246.05      4.59 o
   3  -5   4      331.68      342.67      5.97 o
   4  -5   4      156.59      175.28      7.18 o
   5  -5   4       21.51       28.30      8.25 o
   6  -5   4        6.29        2.37      6.61 o
   7  -5   4       16.52       12.24      8.45 o
  -8  -4   4       15.83        7.87      8.66 o
  -7  -4   4        1.64       -4.73      5.89 o
  -6  -4   4       90.87       95.67      9.02 o
  -5  -4   4       40.61       44.82      7.31 o
  -4  -4   4     3005.43     2958.38     38.54 o
  -3  -4   4       89.76      104.52      4.49 o
  -2  -4   4      108.17      130.82      4.56 o
  -1  -4   4      252.62      231.98      4.70 o
   0  -4   4       41.27       36.15      2.13 o
   1  -4   4        0.87       -0.71      1.97 o
   2  -4   4     1320.07     1284.47     14.47 o
   3  -4   4       14.64       11.21      2.36 o
   4  -4   4       48.40       55.09      4.46 o
   5  -4   4      217.15      212.63      9.92 o
   6  -4   4        4.33       -0.36      6.64 o
   7  -4   4      212.27      222.59     11.92 o
   8  -4   4        6.99        0.00     13.49 o
  -8  -3   4        8.47        4.49      8.08 o
  -7  -3   4      190.00      200.08      9.60 o
  -6  -3   4      106.52      105.82      9.24 o
  -5  -3   4      160.63      184.20      8.12 o
  -4  -3   4     2429.85     2317.70     25.20 o
  -3  -3   4      288.77      290.49      5.82 o
  -2  -3   4      934.91      861.31     10.51 o
  -1  -3   4      269.60      268.62      4.90 o
   0  -3   4     8006.64     7566.36     66.23 o
   1  -3   4     1437.41     1396.48     12.88 o
   2  -3   4      446.71      431.08      5.66 o
   3  -3   4     1153.62     1150.28     11.68 o
   4  -3   4      645.41      660.71      9.31 o
   5  -3   4      142.04      150.94      7.48 o
   6  -3   4        0.86        0.84      6.38 o
   7  -3   4       20.33       27.29      7.64 o
   8  -3   4      131.46      102.02     17.00 o
  -8  -2   4       36.43       30.82      8.90 o
  -7  -2   4       23.08       24.74      6.14 o
  -6  -2   4       44.62       58.09      7.89 o
  -5  -2   4      162.16      181.12      7.91 o
  -4  -2   4      667.09      671.21     12.36 o
  -3  -2   4      122.77      139.69      6.35 o
  -2  -2   4     2343.51     2343.32     23.77 o
  -1  -2   4        4.81        4.54      1.46 o
   0  -2   4     4209.33     3951.62     32.86 o
   1  -2   4        6.60       13.30      1.84 o
   2  -2   4      989.20     1015.11     10.09 o
   3  -2   4      895.28      920.77      9.83 o
   4  -2   4      783.26      837.56     10.44 o
   5  -2   4       15.98       15.11      3.79 o
   6  -2   4      374.24      380.17     11.38 o
   7  -2   4        8.29        2.16      6.96 o
   8  -2   4      372.89      299.61     22.87 o
  -8  -1   4        5.84        4.95      7.98 o
  -7  -1   4      636.39      586.31     17.24 o
  -6  -1   4        1.84       -1.90      6.18 o
  -5  -1   4      351.91      359.60      9.16 o
  -4  -1   4      296.02      315.33      8.93 o
  -3  -1   4      136.94      141.34      5.71 o
  -2  -1   4      308.73      289.29      6.30 o
  -1  -1   4      467.60      437.81      5.82 o
   0  -1   4     1935.64     1752.44     13.84 o
   1  -1   4      988.94      967.54      8.34 o
   2  -1   4     3577.14     3606.84     28.71 o
   3  -1   4      241.26      225.61      4.19 o
   4  -1   4      720.56      710.04      8.55 o
   5  -1   4      253.42      255.69      9.53 o
   6  -1   4      473.26      443.12      9.59 o
   7  -1   4      122.40      133.03      9.82 o
   8  -1   4       83.58       62.15     15.83 o
  -8   0   4        0.04       -4.05      7.54 o
  -7   0   4       13.49       26.09      7.74 o
  -6   0   4      198.35      218.83     10.80 o
  -5   0   4      122.11      136.68      8.10 o
  -4   0   4     1916.19     1899.32     21.48 o
  -3   0   4      380.60      397.40      8.72 o
  -2   0   4      587.43      550.44      7.12 o
  -1   0   4      117.56      118.56      3.49 o
   0   0   4      119.28       89.08      2.60 o
   1   0   4        6.25       10.15      1.62 o
   2   0   4      754.92      841.29      8.19 o
   3   0   4      475.46      462.40      5.91 o
   4   0   4     1841.07     1885.15     19.12 o
   5   0   4      419.42      401.01      8.08 o
   6   0   4       10.14        8.52      4.36 o
   7   0   4      427.81      428.37     17.81 o
   8   0   4       15.47        0.59      9.32 o
  -8   1   4        0.67       11.14     13.49 o
  -7   1   4       10.54        2.79      7.06 o
  -6   1   4      220.46      220.32     13.23 o
  -5   1   4      120.95      146.74      5.87 o
  -4   1   4     1590.46     1569.96     18.34 o
  -3   1   4      475.78      456.58      7.44 o
  -2   1   4     4580.15     4327.36     38.20 o
  -1   1   4        5.87        9.13      1.66 o
   0   1   4      716.74      584.03      5.27 o
   1   1   4      186.93      173.97      3.62 o
   2   1   4       11.02       11.22      2.10 o
   3   1   4     3191.58     3239.25     28.20 o
   4   1   4      175.15      181.61      4.79 o
   5   1   4      673.26      684.68     11.34 o
   6   1   4      101.07      111.67      8.03 o
   7   1   4      105.07      123.13      8.16 o
   8   1   4       87.96       89.84     11.81 o
   9   1   4       28.94       15.24     15.24 o
  -8   2   4        0.69      -17.59     11.73 o
  -7   2   4        3.99       -5.28     10.55 o
  -6   2   4       45.26       46.70      7.24 o
  -5   2   4       11.20        7.34      3.72 o
  -4   2   4     1127.40     1154.12     12.87 o
  -3   2   4        1.42       -0.94      2.23 o
  -2   2   4     5070.20     4854.63     42.57 o
  -1   2   4       10.81       12.03      1.77 o
   0   2   4      476.88      433.99      5.93 o
   1   2   4      232.19      238.71      3.59 o
   2   2   4     2135.34     2179.25     18.26 o
   3   2   4     1133.82     1159.14     11.91 o
   4   2   4       44.67       48.91      3.33 o
   5   2   4      336.23      354.17      8.46 o
   6   2   4      295.53      287.88     10.78 o
   7   2   4        3.56        6.40      5.90 o
   8   2   4       13.34        5.56     13.78 o
   9   2   4        0.02       -4.67     17.00 o
  -8   3   4        7.75       15.83     12.90 o
  -7   3   4       35.89       33.11     16.42 o
  -6   3   4      228.12      223.14     12.60 o
  -5   3   4       20.00       12.26      4.57 o
  -4   3   4       79.79       87.47      4.70 o
  -3   3   4      115.65      114.33      4.24 o
  -2   3   4      357.78      344.35      5.50 o
  -1   3   4        0.35       -0.08      1.71 o
   0   3   4     6047.93     5601.21     45.35 o
   1   3   4      350.06      333.88      5.32 o
   2   3   4     1022.45     1049.85      9.81 o
   3   3   4     2429.19     2430.90     20.54 o
   4   3   4     1159.02     1181.69     11.91 o
   5   3   4      183.49      192.77      6.94 o
   6   3   4      111.92      130.21      6.55 o
   7   3   4       20.41       26.36      6.68 o
   8   3   4      346.92      334.10     18.03 o
   9   3   4       13.87        7.17     17.30 o
  -7   4   4        0.18      -15.10     10.26 o
  -6   4   4       61.27       69.01      9.43 o
  -5   4   4      186.53      205.91      9.82 o
  -4   4   4       15.70       19.87      3.41 o
  -3   4   4     2000.97     1982.37     22.75 o
  -2   4   4       94.04       80.86      2.66 o
  -1   4   4      586.22      537.38      6.70 o
   0   4   4      731.49      693.27      7.96 o
   1   4   4       37.74       47.62      2.46 o
   2   4   4     1113.25     1053.29     10.59 o
   3   4   4      548.11      561.54      7.43 o
   4   4   4     2411.56     2382.40     20.93 o
   5   4   4        2.33        4.59      3.72 o
   6   4   4       25.41       23.19      5.16 o
   7   4   4      165.86      169.60     10.41 o
   8   4   4        1.64        5.24      6.96 o
   9   4   4       11.05        8.50     10.78 o
  -7   5   4      113.63      102.73     21.40 o
  -6   5   4      132.35      153.25     17.00 o
  -5   5   4      132.37      143.39      8.45 o
  -4   5   4       74.88       85.58      4.83 o
  -3   5   4      198.37      183.56      6.10 o
  -2   5   4       13.33       17.74      2.10 o
  -1   5   4        0.97        2.16      1.58 o
   0   5   4      528.52      492.11      6.69 o
   1   5   4      261.73      237.80      4.97 o
   2   5   4      178.90      186.85      4.18 o
   3   5   4      289.71      279.22      5.55 o
   4   5   4     1442.09     1420.17     17.03 o
   5   5   4      207.69      217.08      7.58 o
   6   5   4      158.06      174.26      7.45 o
   7   5   4      408.82      390.37     12.30 o
   8   5   4       46.29       48.39      8.55 o
  -7   6   4       18.86       11.33     15.54 o
  -6   6   4       21.30        5.10      8.02 o
  -5   6   4       12.54        0.94      6.03 o
  -4   6   4      281.22      270.92     16.85 o
  -3   6   4        0.50       -0.62      4.15 o
  -2   6   4      117.88      121.87      3.77 o
  -1   6   4       85.21       78.86      3.73 o
   0   6   4      352.92      326.84      7.85 o
   1   6   4       26.89       28.24      2.26 o
   2   6   4      829.42      818.72      9.42 o
   3   6   4       72.54       82.31      4.22 o
   4   6   4      331.86      337.42      7.72 o
   5   6   4      332.51      341.56     10.76 o
   6   6   4       17.95       11.74      5.39 o
   7   6   4       28.33       19.36      6.69 o
   8   6   4       41.84       38.23      7.47 o
  -6   7   4      105.65      108.52     10.42 o
  -5   7   4       12.58        7.08      6.26 o
  -4   7   4       22.92       30.64      5.48 o
  -3   7   4       13.92       18.50      4.77 o
  -2   7   4      996.11      979.24     21.72 o
  -1   7   4      159.67      160.81      7.75 o
   0   7   4      142.80      138.37     11.73 o
   1   7   4        9.67        4.94      4.16 o
   2   7   4      100.18      108.98      4.04 o
   3   7   4       47.50       53.01      5.46 o
   4   7   4      106.83      105.95      5.44 o
   5   7   4        0.38        1.55      4.73 o
   6   7   4      173.44      185.30     10.09 o
   7   7   4       47.58       44.87      6.45 o
   8   7   4        1.80       -3.63      8.59 o
  -6   8   4      115.59      140.50     28.44 o
  -5   8   4       70.68       71.59     10.36 o
  -4   8   4      337.22      319.63     32.25 o
  -3   8   4      172.01      162.20      9.09 o
  -2   8   4       29.70       37.19      5.59 o
  -1   8   4      222.65      216.88     12.02 o
   0   8   4       73.51       81.50     11.14 o
   1   8   4       39.27       33.83      5.85 o
   2   8   4      845.39      792.81      9.55 o
   3   8   4      359.59      351.21      7.55 o
   4   8   4     1223.20     1220.36     16.51 o
   5   8   4      419.79      433.65     10.41 o
   6   8   4       66.40       74.59      6.66 o
   7   8   4       92.69       99.15      8.53 o
   8   8   4       40.60       73.50     24.92 o
  -5   9   4       24.47       21.11     12.90 o
  -4   9   4       17.84       21.69      7.88 o
  -3   9   4      495.88      491.33     19.93 o
  -2   9   4       54.88       75.05      9.97 o
  -1   9   4      248.22      238.93     10.52 o
   0   9   4     1479.53     1483.97     42.21 o
   1   9   4       52.43       49.66      6.83 o
   2   9   4     1516.66     1505.92     18.60 o
   3   9   4      126.07      134.15      6.20 o
   4   9   4       21.77       11.18      5.13 o
   5   9   4       20.54       11.67      6.17 o
   6   9   4        1.88       -9.38      6.26 o
   7   9   4        2.95      -10.17      7.95 o
  -5  10   4        1.62       11.73     12.90 o
  -4  10   4      252.63      240.11     17.30 o
  -1  10   4       55.05       44.07      7.25 o
   0  10   4     1324.42     1307.49     39.87 o
   1  10   4       13.41       11.50      6.39 o
   2  10   4       56.04       70.58      5.64 o
   3  10   4       25.90       15.65      5.61 o
   4  10   4       20.50       16.00      6.00 o
   5  10   4       16.93       23.90      6.50 o
   6  10   4       74.20       85.96      9.40 o
   7  10   4       52.77       45.65      9.74 o
  -4  11   4      115.02      106.75      9.92 o
   0  11   4      169.13      187.98     11.17 o
   1  11   4       21.13       19.58      9.09 o
   2  11   4      115.01      115.70      7.32 o
   3  11   4       54.48       43.15      5.49 o
   4  11   4      152.83      160.36      8.36 o
   5  11   4       75.34       91.58     13.71 o
   6  11   4        7.40       -1.30      8.00 o
   0  12   4       24.52       22.28     12.31 o
   1  12   4       36.81       55.11     14.07 o
   2  12   4       68.41       75.52     10.75 o
   3  12   4        0.52       -9.76      6.51 o
   4  12   4       17.07        2.19      7.84 o
   5  12   4       28.56       18.33      9.32 o
   1  13   4       68.76       79.74     15.83 o
   2  13   4        1.42      -10.87      7.25 o
   3  13   4        0.34       -5.86     11.14 o
   4  13   4       26.22       17.00     13.49 o
  -4 -12   5        3.52       -8.31      9.27 o
  -3 -12   5       47.40       55.06      8.78 o
  -2 -12   5       29.44       42.87      9.95 o
  -1 -12   5       22.19       20.16      8.49 o
   0 -12   5        2.16       -7.33      7.46 o
  -5 -11   5      205.50      238.19     17.59 o
  -4 -11   5        7.81       10.19      8.33 o
  -3 -11   5      317.79      371.79     26.38 o
  -2 -11   5        3.82       -4.31      6.97 o
  -1 -11   5       43.59       27.11      7.06 o
   0 -11   5      125.32      111.44     16.99 o
   1 -11   5       69.75       73.29     16.42 o
   2 -11   5       14.48       24.04     13.49 o
   3 -11   5        5.93       -8.79     13.49 o
  -6 -10   5       38.87       23.26     11.81 o
  -5 -10   5        1.62       15.77     11.43 o
  -4 -10   5        7.21       13.69      8.06 o
  -3 -10   5      122.44      119.55     17.88 o
  -2 -10   5        5.38        8.50      5.83 o
  -1 -10   5      274.15      271.43     12.61 o
   0 -10   5      107.86      111.82      8.75 o
   1 -10   5        2.70       11.73     11.73 o
   2 -10   5        1.06       -5.86     11.14 o
   3 -10   5      107.79      119.02     18.76 o
   4 -10   5       13.71        7.35     24.33 o
  -6  -9   5        3.80       -2.51     10.28 o
  -5  -9   5        0.42      -13.67      9.11 o
  -4  -9   5       26.68       23.17      7.96 o
  -3  -9   5      315.74      300.83     10.99 o
  -2  -9   5       84.69       93.50      8.22 o
  -1  -9   5       13.29        3.90      5.02 o
   0  -9   5      211.45      230.89      9.05 o
   1  -9   5       21.15        9.97     11.14 o
   2  -9   5       66.05       41.63     13.49 o
   3  -9   5        2.31      -11.73     10.26 o
   4  -9   5      230.81      235.80     13.81 o
   5  -9   5      119.17       76.22     15.83 o
  -7  -8   5      108.96      107.97     21.40 o
  -6  -8   5        0.43        1.06     26.38 o
  -5  -8   5      245.07      220.53     14.35 o
  -4  -8   5        0.31       -9.41      6.79 o
  -3  -8   5        4.54       -0.06      6.02 o
  -2  -8   5      163.06      162.99     11.00 o
  -1  -8   5      811.76      811.07     12.06 o
   0  -8   5       99.73       94.52      7.85 o
   1  -8   5      709.68      683.94     20.11 o
   2  -8   5      280.56      279.33      9.20 o
   3  -8   5      830.69      867.69     51.60 o
   4  -8   5      137.46      144.70     11.55 o
   5  -8   5       42.89       35.37     11.73 o
   6  -8   5      184.56      176.48     20.52 o
  -7  -7   5      148.94      143.95     11.84 o
  -6  -7   5       19.36       11.14      7.90 o
  -5  -7   5      154.42      177.23     10.55 o
  -4  -7   5        4.10       -7.52      5.43 o
  -3  -7   5     1874.52     1793.37     25.28 o
  -2  -7   5        0.24       -1.01      3.65 o
  -1  -7   5       88.63       87.74      3.80 o
   0  -7   5      138.54      141.22      5.36 o
   1  -7   5       51.37       46.37      5.54 o
   2  -7   5       85.47       96.14     11.75 o
   3  -7   5        7.58        7.19      5.98 o
   4  -7   5       23.24       18.76      8.85 o
   5  -7   5        0.42        1.20      6.04 o
   6  -7   5      180.85      199.09     21.07 o
  -8  -6   5       39.56       44.29     10.33 o
  -7  -6   5      183.01      186.13     27.26 o
  -6  -6   5       25.66       34.53      8.15 o
  -5  -6   5      205.45      206.53     10.95 o
  -4  -6   5       21.44        9.90      5.66 o
  -3  -6   5     1330.44     1259.28     19.12 o
  -2  -6   5       55.61       62.70      3.78 o
  -1  -6   5     1175.93     1128.32     12.92 o
   0  -6   5       85.09       92.45      3.20 o
   1  -6   5      116.50      125.05      3.85 o
   2  -6   5       36.48       40.33      4.68 o
   3  -6   5       42.77       44.90      3.51 o
   4  -6   5      173.13      173.98      7.41 o
   5  -6   5        2.15       12.90      6.19 o
   6  -6   5       70.76       55.32      9.45 o
   7  -6   5       25.19       14.41      9.85 o
  -8  -5   5       20.75       29.02      9.59 o
  -7  -5   5        1.18        5.46     10.34 o
  -6  -5   5       37.96       31.96      7.95 o
  -5  -5   5      163.78      217.82     15.41 o
  -4  -5   5       65.51       66.60      5.58 o
  -3  -5   5     2161.52     2124.34     28.43 o
  -2  -5   5      129.65      137.16      5.06 o
  -1  -5   5      261.32      230.08      5.05 o
   0  -5   5      159.88      140.66      4.20 o
   1  -5   5       34.68       40.09      2.47 o
   2  -5   5      622.60      586.58      7.12 o
   3  -5   5     1188.80     1163.69     24.29 o
   4  -5   5      321.14      321.75      8.95 o
   5  -5   5      120.96      117.48      9.03 o
   6  -5   5        0.51       -5.61      6.56 o
   7  -5   5       35.98       42.07     18.07 o
  -8  -4   5        0.29       -7.04      7.88 o
  -7  -4   5        3.85       -2.53     16.71 o
  -6  -4   5       42.98       38.54      9.22 o
  -5  -4   5      505.03      479.36     14.25 o
  -4  -4   5       36.58       27.06      4.14 o
  -3  -4   5        2.04        3.77      3.25 o
  -2  -4   5      235.61      211.09      5.81 o
  -1  -4   5       24.61       20.45      2.70 o
   0  -4   5       53.59       61.95      2.74 o
   1  -4   5        1.09        1.14      1.94 o
   2  -4   5       75.18       81.23      2.79 o
   3  -4   5      881.22      834.58      9.45 o
   4  -4   5       44.10       42.53      3.83 o
   5  -4   5        7.85        2.14      5.85 o
   6  -4   5       72.32       82.55      8.44 o
   7  -4   5        0.69        4.16      7.33 o
   8  -4   5       34.69       48.66     15.24 o
  -8  -3   5        7.02       14.59     11.59 o
  -7  -3   5      726.18      692.08     23.62 o
  -6  -3   5       55.12       76.64      8.55 o
  -5  -3   5      142.82      146.05      9.22 o
  -4  -3   5      198.96      203.23      6.39 o
  -3  -3   5      935.24      810.56     10.26 o
  -2  -3   5      256.45      275.07      6.39 o
  -1  -3   5      582.13      630.42     10.60 o
   0  -3   5      248.73      243.46      4.52 o
   1  -3   5     2227.39     2312.11     20.51 o
   2  -3   5      560.20      544.80      6.74 o
   3  -3   5     3249.05     3392.81     29.73 o
   4  -3   5       39.15       40.58      3.68 o
   5  -3   5       33.32       36.49      5.53 o
   6  -3   5      418.74      425.76     14.03 o
   7  -3   5       28.56       22.80      7.73 o
   8  -3   5       39.72       25.21     14.66 o
  -8  -2   5        1.57       -4.49      8.20 o
  -7  -2   5        5.51        4.74      9.74 o
  -6  -2   5       65.56       65.80      8.45 o
  -5  -2   5        1.03       -2.47      4.39 o
  -4  -2   5       58.45       69.90      7.38 o
  -3  -2   5     1548.32     1523.73     16.04 o
  -2  -2   5        0.07       -2.54      2.58 o
  -1  -2   5       41.75       65.97      3.07 o
   0  -2   5      232.20      228.28      4.01 o
   1  -2   5      579.29      597.97      6.42 o
   2  -2   5      722.26      738.13      8.21 o
   3  -2   5      144.08      152.38      4.46 o
   4  -2   5       43.39       42.62      3.66 o
   5  -2   5       34.35       32.81      4.69 o
   6  -2   5      306.96      316.41     10.60 o
   7  -2   5        5.95        0.37      6.85 o
   8  -2   5      577.15      476.09     27.56 o
  -8  -1   5        3.79       -7.99      7.31 o
  -7  -1   5        1.63      -10.26      9.12 o
  -6  -1   5       65.54       68.32      8.22 o
  -5  -1   5      123.53      150.85      7.69 o
  -4  -1   5        0.72        1.59      3.78 o
  -3  -1   5     1255.59     1202.26     14.36 o
  -2  -1   5      417.83      426.73      6.92 o
  -1  -1   5     5881.02     5730.24     54.33 o
   0  -1   5     2082.84     2034.50     17.02 o
   1  -1   5     4040.05     4028.48     32.05 o
   2  -1   5      216.92      203.28      3.85 o
   3  -1   5       93.73      107.00      3.18 o
   4  -1   5       29.93       26.51      2.89 o
   5  -1   5        0.59       -4.67      3.11 o
   6  -1   5      467.14      469.92     10.00 o
   7  -1   5      101.95      104.18      8.17 o
   8  -1   5      258.04      222.80     21.69 o
  -8   0   5        5.32       -5.94      7.43 o
  -7   0   5       33.21       33.55      8.23 o
  -6   0   5       24.13       26.60      7.04 o
  -5   0   5        6.76       -0.22      4.07 o
  -4   0   5     1101.20     1081.19     15.41 o
  -3   0   5     2993.16     3002.91     30.59 o
  -2   0   5     1345.90     1312.93     13.48 o
  -1   0   5     2533.70     2395.30     22.32 o
   0   0   5      219.94      211.59      3.64 o
   1   0   5      324.58      291.48      4.07 o
   2   0   5      965.72      994.53      9.50 o
   3   0   5     1005.28      997.88     10.57 o
   4   0   5      665.47      675.71      9.22 o
   5   0   5        7.29        7.37      3.63 o
   6   0   5       12.32        6.34      4.39 o
   7   0   5       71.17       67.30     10.15 o
   8   0   5       30.29       17.76      9.74 o
  -8   1   5        0.01        5.28     13.49 o
  -7   1   5       37.01       36.33      8.08 o
  -6   1   5      230.57      241.34     10.66 o
  -5   1   5      151.57      161.65      9.89 o
  -4   1   5      380.29      370.08      7.62 o
  -3   1   5      403.41      397.78      7.91 o
  -2   1   5      863.98      874.72      9.08 o
  -1   1   5      204.71      203.82      4.59 o
   0   1   5        1.12        1.79      1.56 o
   1   1   5      573.87      549.83      6.46 o
   2   1   5      605.39      591.99      7.06 o
   3   1   5     5702.80     5854.28     49.17 o
   4   1   5      554.34      554.93      7.78 o
   5   1   5      229.35      254.98      6.20 o
   6   1   5      625.97      640.40     12.12 o
   7   1   5      369.78      336.93     11.66 o
   8   1   5       42.91       51.60     10.78 o
   9   1   5       53.63       23.45     16.42 o
  -8   2   5        0.13      -14.07     12.31 o
  -7   2   5       22.10       28.73     12.90 o
  -6   2   5        8.58        1.02      6.72 o
  -5   2   5       48.95       54.51      3.96 o
  -4   2   5        0.43        0.26      2.66 o
  -3   2   5       10.88       10.15      2.44 o
  -2   2   5        0.02       -0.36      2.48 o
  -1   2   5      176.53      164.53      3.26 o
   0   2   5      843.64      796.85      6.83 o
   1   2   5     4864.88     4754.05     39.53 o
   2   2   5      839.22      901.38      8.97 o
   3   2   5       20.81       11.95      2.53 o
   4   2   5      293.19      321.37      6.04 o
   5   2   5      104.10      114.41      5.04 o
   6   2   5        5.98        1.06      5.60 o
   7   2   5      194.86      187.20      9.81 o
   8   2   5       24.18       24.19     10.55 o
   9   2   5        8.43        6.12     10.76 o
  -8   3   5        0.16      -17.59     11.73 o
  -7   3   5        0.08      -12.31     10.55 o
  -6   3   5       74.65       73.37     12.90 o
  -5   3   5        2.12        1.37      5.47 o
  -4   3   5      182.04      186.67      5.50 o
  -3   3   5       52.63       64.73      6.16 o
  -2   3   5      457.37      466.60      6.34 o
  -1   3   5     1220.79     1161.31     10.77 o
   0   3   5      277.42      281.81      4.16 o
   1   3   5      247.23      266.00      4.42 o
   2   3   5       12.25       21.16      2.28 o
   3   3   5      351.55      365.24      6.01 o
   4   3   5       23.89       18.60      3.10 o
   5   3   5      345.21      353.03      8.51 o
   6   3   5      193.98      211.36      8.89 o
   7   3   5        6.19       -7.43      6.11 o
   8   3   5       56.09       62.60     11.61 o
   9   3   5        3.01        6.81     10.76 o
  -7   4   5       51.95       48.99     15.83 o
  -6   4   5      137.93      148.05     11.52 o
  -5   4   5      103.28      137.20     15.24 o
  -4   4   5       85.66      105.80      6.00 o
  -3   4   5        2.62        2.62      2.52 o
  -2   4   5        9.68       12.35      2.23 o
  -1   4   5       14.80       14.75      2.12 o
   0   4   5       18.55       17.31      1.97 o
   1   4   5        1.78        4.86      2.03 o
   2   4   5      203.68      214.28      4.52 o
   3   4   5        0.00       -1.12      2.55 o
   4   4   5     1079.39     1149.20     12.51 o
   5   4   5       63.15       53.85      5.24 o
   6   4   5       33.20       28.69      5.62 o
   7   4   5      181.10      178.98     10.26 o
   8   4   5       21.65       13.28      6.89 o
   9   4   5       10.96        5.61     10.93 o
  -7   5   5       43.03       27.77     10.14 o
  -6   5   5      162.85      186.51     12.10 o
  -5   5   5      177.10      188.37     11.10 o
  -4   5   5      132.75      146.80      9.62 o
  -3   5   5      202.82      214.09      5.86 o
  -2   5   5     1039.37     1020.11     11.47 o
  -1   5   5      659.05      699.88      9.61 o
   0   5   5       69.03       70.35      2.91 o
   1   5   5      523.09      579.92      9.39 o
   2   5   5      150.10      172.18      4.01 o
   3   5   5        0.58        1.32      2.72 o
   4   5   5      160.95      160.94      5.70 o
   5   5   5      432.65      460.23     10.30 o
   6   5   5        1.62       -6.61      4.75 o
   7   5   5       12.75       14.55      6.40 o
   8   5   5       13.31       14.43      7.39 o
  -7   6   5        9.24        0.34      9.42 o
  -6   6   5       14.18       15.08      8.44 o
  -5   6   5        4.51        1.69      7.33 o
  -4   6   5        5.80        1.99      5.72 o
  -3   6   5      292.50      305.52      7.31 o
  -2   6   5       55.30       62.78      2.78 o
  -1   6   5      890.46      907.87     11.20 o
   0   6   5       18.70       24.11      2.45 o
   1   6   5        1.76        1.99      1.93 o
   2   6   5       85.01       82.34      3.07 o
   3   6   5      113.93      129.96      4.53 o
   4   6   5       60.75       69.70      5.27 o
   5   6   5      246.16      250.25      8.46 o
   6   6   5       17.47       17.85      5.51 o
   7   6   5      243.49      245.11     10.62 o
   8   6   5       11.65        1.16      7.32 o
  -6   7   5        0.09       -5.19      8.02 o
  -5   7   5       40.43       47.55      8.44 o
  -4   7   5       90.88      105.01      8.97 o
  -3   7   5        0.58       -1.17      4.39 o
  -2   7   5       22.38       23.86      4.46 o
  -1   7   5       69.40       65.75      4.64 o
   0   7   5      659.36      639.04     10.42 o
   1   7   5      170.42      160.90      4.25 o
   2   7   5      252.26      254.49      5.33 o
   3   7   5     1072.35     1062.39     13.43 o
   4   7   5       54.62       65.06      4.93 o
   5   7   5      327.76      345.23     12.93 o
   6   7   5       19.64       15.27      5.63 o
   7   7   5        0.12       -1.26      5.67 o
   8   7   5        2.89        2.32      8.72 o
  -6   8   5        0.00      -10.01      7.92 o
  -5   8   5       32.94       14.96      7.01 o
  -4   8   5        6.10        2.47      7.66 o
  -3   8   5       24.36       20.57     11.43 o
  -2   8   5      450.20      442.96     12.44 o
  -1   8   5       97.34      102.06      6.90 o
   0   8   5      117.88      131.33     12.31 o
   1   8   5        0.18       -4.15      2.77 o
   2   8   5        0.00       -3.49      2.33 o
   3   8   5       33.31       33.06      4.12 o
   4   8   5       56.41       63.67      5.05 o
   5   8   5       37.93       49.32      5.74 o
   6   8   5       88.25       90.12      7.10 o
   7   8   5      169.69      168.53      9.75 o
   8   8   5       98.47       91.08     14.02 o
  -5   9   5      111.67       85.60     15.83 o
  -4   9   5       21.55       27.18      8.26 o
  -3   9   5      289.61      308.40     17.00 o
  -2   9   5        0.23       -3.52      7.62 o
  -1   9   5      448.15      442.25     13.35 o
   0   9   5        0.73       -7.62      9.38 o
   1   9   5      304.83      263.82     11.41 o
   2   9   5      179.46      165.36      5.98 o
   3   9   5      348.42      338.56      8.52 o
   4   9   5        0.04       -7.31      4.88 o
   5   9   5      403.22      400.77     13.54 o
   6   9   5       67.28       68.24      7.79 o
   7   9   5       67.70       60.67      9.63 o
  -4  10   5       48.68       46.78      8.85 o
  -3  10   5       10.94       12.67      6.83 o
  -1  10   5        9.06      -14.07      9.38 o
   0  10   5       34.53       39.28     11.14 o
   1  10   5       54.67       64.12     17.59 o
   2  10   5        1.42        4.01      4.79 o
   3  10   5      140.66      150.91      6.45 o
   4  10   5      297.33      309.67     10.23 o
   5  10   5       95.61      114.13      8.10 o
   6  10   5      114.78      106.69     10.12 o
   7  10   5        0.44        4.30      8.71 o
  -4  11   5       10.95       16.27      8.49 o
   0  11   5      108.84      114.33     14.66 o
   1  11   5      191.33      204.06     11.26 o
   2  11   5       14.73       15.58      5.81 o
   3  11   5       15.61        7.85      5.19 o
   4  11   5       53.69       51.97     16.12 o
   5  11   5      111.82      110.41      9.40 o
   6  11   5       69.95       78.72     12.06 o
   0  12   5        0.15        1.17     11.14 o
   1  12   5        4.57        2.10      7.16 o
   2  12   5       52.35       67.71      7.25 o
   3  12   5       43.42       52.56      7.72 o
   4  12   5       45.45       46.98      8.91 o
   5  12   5      100.58      110.17     11.59 o
   1  13   5       24.66       31.89      8.02 o
   2  13   5       12.07        9.05      7.66 o
   3  13   5        5.05       -5.86     11.14 o
   4  13   5       19.67       20.30     20.52 o
  -3 -12   6       31.10       20.78     20.52 o
  -2 -12   6      124.90      129.58     17.00 o
  -1 -12   6        0.15        2.05      8.71 o
   0 -12   6       49.81       61.13     20.23 o
   1 -12   6       18.97       31.66     11.73 o
  -5 -11   6       37.38       37.33     11.93 o
  -4 -11   6      209.14      211.25     14.06 o
  -3 -11   6        1.33        3.75      8.13 o
  -2 -11   6       15.37        4.10     12.90 o
  -1 -11   6       13.44        8.14      6.97 o
   0 -11   6       55.91       66.34      9.83 o
   1 -11   6        5.35        8.33      8.02 o
   2 -11   6      166.66      174.14     19.64 o
   3 -11   6        6.66       14.07     11.73 o
  -5 -10   6       14.75      -14.19     21.11 o
  -4 -10   6      234.48      247.18     12.19 o
  -3 -10   6       22.61       28.80      8.73 o
  -2 -10   6       59.47       61.74      7.79 o
  -1 -10   6       11.93        5.65      6.65 o
   0 -10   6       16.33       18.85      6.59 o
   1 -10   6       51.23       56.61      6.79 o
   2 -10   6       28.07       19.07      6.51 o
   3 -10   6       25.28       20.68      9.01 o
   4 -10   6       12.73       34.01     13.49 o
  -6  -9   6       48.70       39.96     12.25 o
  -5  -9   6      169.89      184.35     29.61 o
  -4  -9   6       16.55       11.10      8.16 o
  -3  -9   6      106.55      112.20     10.27 o
  -2  -9   6      484.79      494.33     12.56 o
  -1  -9   6       23.71       20.90      5.04 o
   0  -9   6      477.45      480.28     10.48 o
   1  -9   6       46.67       40.70      6.22 o
   2  -9   6       35.15       32.34      6.38 o
   3  -9   6       34.74       34.68      9.16 o
   4  -9   6      108.69      112.30     11.73 o
   5  -9   6       27.81        1.32     10.15 o
  -7  -8   6       77.91       66.02     34.30 o
  -6  -8   6        0.75       -3.36     10.42 o
  -5  -8   6       20.52       28.04     10.27 o
  -4  -8   6        1.16       -5.00      7.20 o
  -3  -8   6       11.84       16.00      6.54 o
  -2  -8   6      184.43      175.53      8.61 o
  -1  -8   6        1.96       -3.49      4.14 o
   0  -8   6     1851.97     1837.53     24.94 o
   1  -8   6       44.59       45.63      6.09 o
   2  -8   6      468.64      464.21     16.82 o
   3  -8   6      251.20      249.63     14.13 o
   4  -8   6      191.01      161.91     13.19 o
   5  -8   6       10.53       -8.95     11.14 o
  -7  -7   6        0.57       -2.15     10.84 o
  -6  -7   6      318.17      305.24     17.63 o
  -5  -7   6      468.05      449.61     14.97 o
  -4  -7   6       90.62       91.29      7.36 o
  -3  -7   6      659.70      633.88     12.87 o
  -2  -7   6      787.38      765.05     12.00 o
  -1  -7   6      254.40      256.65      6.29 o
   0  -7   6      911.87      885.51     11.19 o
   1  -7   6       96.83      112.18      4.13 o
   2  -7   6      704.24      708.58     12.61 o
   3  -7   6       21.38       18.08      5.97 o
   4  -7   6        0.43        2.62      5.87 o
   5  -7   6       31.67       26.01     10.97 o
   6  -7   6       15.98        4.92      7.15 o
  -7  -6   6      497.19      466.71     28.14 o
  -6  -6   6       37.43       35.59      8.51 o
  -5  -6   6      838.88      782.29     18.76 o
  -4  -6   6       86.19       98.33      7.45 o
  -3  -6   6       66.38       70.26      5.96 o
  -2  -6   6      268.32      229.58      6.90 o
  -1  -6   6       32.24       23.51      3.04 o
   0  -6   6        0.00       -3.01      2.01 o
   1  -6   6       51.40       49.58      3.00 o
   2  -6   6      782.21      777.51     10.22 o
   3  -6   6       24.24       31.51      4.35 o
   4  -6   6      187.12      206.59      9.23 o
   5  -6   6       68.75       68.66      7.67 o
   6  -6   6        0.01       -9.89      6.59 o
   7  -6   6       22.51       16.67      9.85 o
  -8  -5   6        0.13       -1.93      8.88 o
  -7  -5   6      363.88      363.47     15.27 o
  -6  -5   6        0.02       -4.55      7.63 o
  -5  -5   6        8.87        9.99      6.66 o
  -4  -5   6       23.29       16.55      6.65 o
  -3  -5   6       31.82       35.16      5.10 o
  -2  -5   6       18.60       12.34      3.67 o
  -1  -5   6       42.68       38.71      3.21 o
   0  -5   6       80.60       89.32      3.60 o
   1  -5   6       21.91       23.20      2.83 o
   2  -5   6       39.21       39.22      4.11 o
   3  -5   6      315.78      318.06      6.73 o
   4  -5   6      152.79      161.30      7.05 o
   5  -5   6        1.49       -6.61      5.90 o
   6  -5   6       30.54       28.69      7.59 o
   7  -5   6        0.00       -1.42      8.93 o
  -8  -4   6       45.36       36.71      9.93 o
  -7  -4   6       57.87       70.59     10.83 o
  -6  -4   6      118.72      130.14     10.26 o
  -5  -4   6       22.06       23.16      7.06 o
  -4  -4   6       93.38      118.32      7.16 o
  -3  -4   6      328.66      309.46      7.49 o
  -2  -4   6      130.65      138.23      5.47 o
  -1  -4   6       69.88       76.17      4.02 o
   0  -4   6      916.78      815.60      9.46 o
   1  -4   6      158.92      159.06      4.09 o
   2  -4   6       29.88       32.03      2.57 o
   3  -4   6      585.42      580.55      8.16 o
   4  -4   6      109.96      122.73      5.00 o
   5  -4   6        5.64       -7.21      5.76 o
   6  -4   6      473.06      459.54     15.59 o
   7  -4   6        2.05        3.23     13.33 o
  -8  -3   6       31.95       29.01      9.20 o
  -7  -3   6       53.94       71.15     16.22 o
  -6  -3   6       16.35       30.56      7.65 o
  -5  -3   6      151.09      160.06      9.59 o
  -4  -3   6      169.00      180.78      8.13 o
  -3  -3   6      122.07      128.08      4.55 o
  -2  -3   6     1242.08     1253.66     16.10 o
  -1  -3   6      313.76      339.36      6.71 o
   0  -3   6     1538.11     1643.28     16.33 o
   1  -3   6      209.91      191.23      4.15 o
   2  -3   6      850.46      960.02     10.24 o
   3  -3   6     1164.72     1156.32     12.19 o
   4  -3   6      602.20      648.59      9.87 o
   5  -3   6        3.25       -1.17      3.86 o
   6  -3   6      119.06      135.75      9.71 o
   7  -3   6       31.79       48.95     10.30 o
   8  -3   6       17.65        1.17     13.49 o
  -8  -2   6        9.31       10.11      8.56 o
  -7  -2   6        8.17       -6.12      7.33 o
  -6  -2   6       55.20       60.88      8.33 o
  -5  -2   6        6.54       17.60      5.51 o
  -4  -2   6      912.55      935.65     14.36 o
  -3  -2   6     1244.27     1315.19     15.71 o
  -2  -2   6      394.88      455.24      7.40 o
  -1  -2   6      126.91      132.25      4.73 o
   0  -2   6        3.42       17.64      2.26 o
   1  -2   6      184.56      176.67      4.00 o
   2  -2   6      101.88      119.64      3.75 o
   3  -2   6       76.50       96.91      3.87 o
   4  -2   6      113.98      133.46      4.94 o
   5  -2   6        6.18       10.40      4.16 o
   6  -2   6      110.41      109.84      7.86 o
   7  -2   6       13.12        1.07      7.06 o
   8  -2   6        2.80       10.55     14.07 o
  -8  -1   6        2.20       11.18      8.42 o
  -7  -1   6        0.01       -2.35      9.54 o
  -6  -1   6       24.77       22.96      6.13 o
  -5  -1   6      210.75      220.52      7.85 o
  -4  -1   6      232.98      248.81      7.53 o
  -3  -1   6       32.25       49.64      3.78 o
  -2  -1   6      985.65      975.46     13.94 o
  -1  -1   6        0.58       -0.44      2.17 o
   0  -1   6      630.12      600.72      6.22 o
   1  -1   6      680.83      692.28      7.31 o
   2  -1   6      305.20      330.70      4.93 o
   3  -1   6      175.70      176.23      4.16 o
   4  -1   6      673.78      713.80      9.54 o
   5  -1   6        1.99        6.92      3.40 o
   6  -1   6       66.63       54.20      5.20 o
   7  -1   6        0.91       -3.36      6.88 o
   8  -1   6        2.21       21.69     14.66 o
  -8   0   6       51.46       48.47     11.35 o
  -7   0   6      283.13      277.74     16.37 o
  -6   0   6      269.02      248.45     11.82 o
  -5   0   6       68.18       69.02      5.44 o
  -4   0   6       27.62       34.71      4.15 o
  -3   0   6      203.48      191.93      5.27 o
  -2   0   6       96.18      123.62      5.15 o
  -1   0   6       92.03      114.39      5.06 o
   0   0   6      570.52      614.82      7.07 o
   1   0   6      103.32      127.95      3.31 o
   2   0   6       96.06      126.67      3.49 o
   3   0   6      574.93      577.92      7.54 o
   4   0   6        4.86        5.32      2.55 o
   5   0   6        3.21       -0.53      3.38 o
   6   0   6      104.71      108.32      5.40 o
   7   0   6        5.81       -3.51      6.85 o
   8   0   6        0.01       -1.76     12.90 o
  -8   1   6      163.51      142.40     13.88 o
  -7   1   6       86.74      100.67     12.23 o
  -6   1   6      234.14      247.17      9.80 o
  -5   1   6       12.60        5.29      4.14 o
  -4   1   6      772.54      771.11     11.32 o
  -3   1   6        0.07       -0.76      2.70 o
  -2   1   6     2290.62     2318.61     20.53 o
  -1   1   6      491.41      509.27      6.21 o
   0   1   6      258.09      329.91      4.28 o
   1   1   6      116.45      147.93      3.53 o
   2   1   6     1334.50     1499.75     14.30 o
   3   1   6      700.41      689.20      8.46 o
   4   1   6     2300.57     2428.61     22.66 o
   5   1   6       12.79       12.97      3.33 o
   6   1   6       17.11       12.64      4.02 o
   7   1   6       90.13       88.24     10.43 o
   8   1   6        0.06       -2.93      9.12 o
  -8   2   6       85.01       97.91     17.59 o
  -7   2   6       23.25       17.30      9.09 o
  -6   2   6        2.05       -5.55      5.53 o
  -5   2   6        2.02       -4.31      4.88 o
  -4   2   6        7.94        7.81      2.92 o
  -3   2   6      617.78      639.67      8.36 o
  -2   2   6      180.36      195.43      3.94 o
  -1   2   6      961.10      987.73      9.15 o
   0   2   6     3500.90     3419.67     27.68 o
   1   2   6      398.86      414.91      5.27 o
   2   2   6      941.78     1022.55     10.01 o
   3   2   6       40.31       43.01      3.09 o
   4   2   6       11.22       27.10      3.14 o
   5   2   6       37.93       40.27      3.87 o
   6   2   6       55.15       45.63      6.81 o
   7   2   6      136.32      129.42      9.78 o
   8   2   6        1.64       -3.52      9.12 o
   9   2   6       80.89       67.85     13.05 o
  -7   3   6       39.78       29.90     12.90 o
  -6   3   6      174.07      192.90     18.76 o
  -5   3   6      201.12      212.55      8.50 o
  -4   3   6      113.03      139.85      5.21 o
  -3   3   6      337.38      364.45      6.79 o
  -2   3   6      388.47      427.09      6.80 o
  -1   3   6     2269.37     2284.39     18.55 o
   0   3   6        1.81        2.70      1.62 o
   1   3   6       24.54       27.49      2.36 o
   2   3   6     1093.20     1085.73     10.62 o
   3   3   6      489.04      462.29      6.54 o
   4   3   6      298.54      274.56      6.11 o
   5   3   6       76.08       99.95      6.25 o
   6   3   6      216.96      220.83     10.26 o
   7   3   6      256.06      238.02     15.48 o
   8   3   6       49.40       29.68     11.14 o
   9   3   6      115.75      111.12     14.30 o
  -7   4   6       73.44       79.74     14.66 o
  -6   4   6       82.14       90.25     10.68 o
  -5   4   6       66.54       62.63      8.59 o
  -4   4   6      113.72      127.14      7.62 o
  -3   4   6      317.12      320.22      8.13 o
  -2   4   6       92.55       89.73      3.29 o
  -1   4   6      359.34      348.77      5.04 o
   0   4   6      879.35      958.51      9.56 o
   1   4   6      994.47     1029.50     14.52 o
   2   4   6     4031.38     4386.08     39.61 o
   3   4   6     1958.92     2097.88     20.94 o
   4   4   6     2523.22     2647.75     25.75 o
   5   4   6      125.75      162.19      7.52 o
   6   4   6       71.40       72.20      6.51 o
   7   4   6       20.52       14.90      6.90 o
   8   4   6       31.20       29.20      7.67 o
  -7   5   6        0.60       -2.00      9.58 o
  -6   5   6        0.86        4.26      8.31 o
  -5   5   6       10.98        0.59     12.31 o
  -4   5   6      262.09      278.07      9.97 o
  -3   5   6      230.78      232.24      5.99 o
  -2   5   6     2750.47     2846.60     25.84 o
  -1   5   6      567.89      565.84      9.91 o
   0   5   6     1244.29     1331.89     16.25 o
   1   5   6      436.81      466.84      6.17 o
   2   5   6      309.94      344.62      6.11 o
   3   5   6      107.25      105.06      4.17 o
   4   5   6       61.80       81.29      5.29 o
   5   5   6      214.42      236.46      8.13 o
   6   5   6      115.59      115.43      7.60 o
   7   5   6        2.03       -2.82     10.06 o
   8   5   6       52.84       47.65      8.45 o
  -6   6   6       77.12       74.00     10.57 o
  -5   6   6        0.00        3.22      7.46 o
  -4   6   6        8.70       15.21      7.84 o
  -3   6   6        0.00       -0.07      3.51 o
  -2   6   6       14.96       11.97      2.49 o
  -1   6   6       13.10       13.58      2.34 o
   0   6   6      833.84      773.24      8.90 o
   1   6   6        7.61        9.31      2.63 o
   2   6   6      930.23      945.73     13.38 o
   3   6   6     1032.00     1069.37     12.69 o
   4   6   6     1502.87     1566.95     18.67 o
   5   6   6       54.12       65.34      5.86 o
   6   6   6      244.18      260.75      9.04 o
   7   6   6        2.86       -9.69      6.46 o
   8   6   6       76.87       55.54      8.95 o
  -6   7   6       43.87       43.89     13.19 o
  -5   7   6        2.31       -3.36      7.27 o
  -4   7   6       79.42       90.18     15.45 o
  -3   7   6      216.08      200.25     10.52 o
  -2   7   6      178.13      176.78      4.62 o
  -1   7   6      184.35      193.06      5.59 o
   0   7   6     3673.62     3672.28     35.22 o
   1   7   6     1573.90     1573.77     22.70 o
   2   7   6     1848.26     1854.10     18.76 o
   3   7   6        0.11       -4.89      3.47 o
   4   7   6        2.96       -1.17      4.09 o
   5   7   6      180.06      209.50      7.81 o
   6   7   6       36.39       34.96      6.08 o
   7   7   6      235.69      239.82     10.70 o
   8   7   6        7.85        9.70     10.57 o
  -6   8   6        3.87      -10.87      7.90 o
  -5   8   6      594.79      625.33     49.84 o
  -4   8   6        1.25        3.69      5.24 o
  -3   8   6      989.22     1002.60     31.66 o
  -2   8   6      178.88      166.75      7.68 o
  -1   8   6     1467.12     1434.44     32.13 o
   0   8   6       45.58       54.80      6.76 o
   1   8   6      319.38      328.58      8.59 o
   2   8   6       38.63       51.15      3.99 o
   3   8   6      143.42      154.65      5.59 o
   4   8   6      180.60      196.28      6.76 o
   5   8   6      131.75      134.58      7.18 o
   6   8   6      371.17      377.91     10.75 o
   7   8   6      355.66      353.44     14.68 o
   8   8   6      375.20      382.54     21.99 o
  -5   9   6       72.65       72.70     15.24 o
  -4   9   6       32.56       45.23      8.91 o
  -3   9   6        3.08        2.68      6.83 o
  -2   9   6        0.03       -2.98      6.92 o
  -1   9   6      151.59      151.42      6.51 o
   0   9   6      149.11      141.50      9.38 o
   1   9   6      632.20      575.04     12.61 o
   2   9   6      911.25      871.49     14.32 o
   3   9   6     1628.36     1601.68     20.68 o
   4   9   6     3664.01     3652.22     59.07 o
   5   9   6     1014.60     1048.31     18.82 o
   6   9   6      719.62      711.14     31.90 o
   7   9   6        5.95        4.24      8.30 o
  -4  10   6      108.41      101.94     10.34 o
  -3  10   6      226.20      230.42     16.42 o
  -1  10   6      902.18      954.52     31.07 o
   0  10   6      133.67      121.22     12.02 o
   1  10   6      411.33      395.60     15.93 o
   2  10   6     1048.75     1050.35     16.29 o
   3  10   6      242.51      218.22      8.39 o
   4  10   6       82.71       70.54      6.98 o
   5  10   6        0.01       -8.05      6.10 o
   6  10   6       56.90       52.02      8.97 o
   7  10   6        7.04        8.96      9.30 o
  -3  11   6      102.89       99.60     12.90 o
  -2  11   6       16.60       21.69      9.97 o
   0  11   6      407.41      451.46     22.87 o
   1  11   6       44.20       29.39     10.85 o
   2  11   6       59.71       44.68      9.01 o
   3  11   6        4.57        6.43      6.35 o
   4  11   6      165.68      185.22      9.96 o
   5  11   6       95.38      104.05     11.19 o
   6  11   6       39.92       38.74     10.34 o
   0  12   6      152.76      191.73     17.59 o
   1  12   6       89.41      118.62     18.47 o
   2  12   6      293.68      344.87     14.62 o
   3  12   6       28.64       38.60      8.49 o
   4  12   6        6.16        4.02      8.26 o
   5  12   6       27.89       22.67      9.74 o
   1  13   6       32.95       37.25      8.56 o
   2  13   6       22.23       11.43      7.88 o
   3  13   6       27.78       39.28     12.31 o
   4  13   6       57.76       52.09     11.73 o
  -2 -12   7        2.57       12.31     14.66 o
   0 -12   7       34.60       22.70     28.73 o
  -4 -11   7        8.77        6.97     10.66 o
  -3 -11   7       12.25       14.76      8.99 o
  -2 -11   7        1.67       -0.93      7.37 o
  -1 -11   7       23.68       17.78     21.69 o
   0 -11   7       77.98       65.57     12.61 o
   1 -11   7       13.01       13.49      8.08 o
   2 -11   7       34.33       36.61      8.91 o
  -5 -10   7        0.02       -2.88     10.19 o
  -4 -10   7       17.63       10.70      8.76 o
  -3 -10   7       75.01       63.67     10.00 o
  -2 -10   7        0.00        1.64      6.53 o
  -1 -10   7       12.60        6.93      7.22 o
   0 -10   7       41.44       47.72      7.48 o
   1 -10   7        0.83        0.66      6.16 o
   2 -10   7        3.34        0.79      8.24 o
   3 -10   7        2.26        1.17     11.73 o
   4 -10   7       44.64       52.18     14.66 o
  -6  -9   7      169.93      179.94     15.61 o
  -5  -9   7        7.15      -12.10      8.07 o
  -4  -9   7       31.13       47.99      8.76 o
  -3  -9   7      192.01      221.49     12.77 o
  -2  -9   7        1.80       -4.86      5.31 o
  -1  -9   7      101.96      105.39      8.21 o
   0  -9   7      148.50      162.89      8.83 o
   1  -9   7        0.01       -3.42      4.70 o
   2  -9   7        3.05       -9.48      6.32 o
   3  -9   7        8.29       -2.93      8.68 o
   4  -9   7       15.39        9.55      9.92 o
  -6  -8   7        3.67        9.54     19.35 o
  -5  -8   7      246.65      255.91     15.69 o
  -4  -8   7        9.23        7.43      7.55 o
  -3  -8   7        0.40       -5.36      7.46 o
  -2  -8   7       78.07       80.02      7.24 o
  -1  -8   7      221.87      204.41      7.92 o
   0  -8   7      133.44      127.76      5.56 o
   1  -8   7       62.99       62.12      7.10 o
   2  -8   7      274.69      257.80      8.46 o
   3  -8   7        0.24       -1.85      8.01 o
   4  -8   7       80.77       62.66     10.68 o
   5  -8   7       18.59       -1.17      9.97 o
  -7  -7   7        0.14       -4.49     10.84 o
  -6  -7   7      130.17      129.55     13.77 o
  -5  -7   7      705.73      698.01     35.18 o
  -4  -7   7      382.58      364.48     11.27 o
  -3  -7   7     3112.35     2888.84     50.15 o
  -2  -7   7      923.03      898.58     17.79 o
  -1  -7   7     1131.97     1068.29     15.26 o
   0  -7   7       12.41        8.53      3.94 o
   1  -7   7      561.52      549.92      9.46 o
   2  -7   7      558.23      561.70      9.78 o
   3  -7   7      271.64      275.45      9.65 o
   4  -7   7      292.94      286.93     10.19 o
   5  -7   7       23.42       20.82      6.63 o
   6  -7   7       12.24       19.93     10.26 o
  -7  -6   7       99.45       84.30     10.82 o
  -6  -6   7       77.16       88.62      9.90 o
  -5  -6   7      806.66      712.91     18.23 o
  -4  -6   7      533.46      527.63     12.97 o
  -3  -6   7        0.02       -0.89      4.83 o
  -2  -6   7       25.19       25.60      4.49 o
  -1  -6   7       54.50       55.93      4.19 o
   0  -6   7       75.23       76.38      3.65 o
   1  -6   7      190.74      189.86      7.44 o
   2  -6   7      231.77      223.58      6.55 o
   3  -6   7      438.52      464.24      9.23 o
   4  -6   7       91.46      102.52      7.82 o
   5  -6   7       45.41       43.43     12.86 o
   6  -6   7      200.33      199.73     16.12 o
  -7  -5   7      223.17      262.48     23.40 o
  -6  -5   7      125.18      134.81     10.60 o
  -5  -5   7       40.14       39.31     11.34 o
  -4  -5   7       17.59       12.45      5.72 o
  -3  -5   7      257.33      267.86      8.84 o
  -2  -5   7       55.14       61.80      4.68 o
  -1  -5   7      547.67      523.45      8.61 o
   0  -5   7     1493.25     1446.68     15.22 o
   1  -5   7      161.74      166.37      4.63 o
   2  -5   7        8.92       15.10      2.69 o
   3  -5   7       26.21       28.20      4.99 o
   4  -5   7       28.61       40.40      6.50 o
   5  -5   7       68.57       71.12      9.72 o
   6  -5   7        0.08      -11.37      7.58 o
   7  -5   7       31.01       27.90     10.42 o
  -8  -4   7       21.49       20.06     11.81 o
  -7  -4   7      163.85      170.50     12.05 o
  -6  -4   7       56.41       65.41     10.17 o
  -5  -4   7       80.77       86.24     12.17 o
  -4  -4   7       77.31       87.37      6.92 o
  -3  -4   7      233.29      247.20      8.49 o
  -2  -4   7      652.32      653.37     10.75 o
  -1  -4   7     1579.46     1561.82     17.73 o
   0  -4   7        0.01        0.77      2.43 o
   1  -4   7      598.48      630.46      8.25 o
   2  -4   7        0.89       -1.18      2.48 o
   3  -4   7      186.60      202.50      5.37 o
   4  -4   7       43.26       50.15      4.85 o
   5  -4   7       32.64       36.33     13.13 o
   6  -4   7       56.96       51.67      8.20 o
   7  -4   7        1.32       -2.55     11.80 o
  -8  -3   7       85.66       88.11     13.88 o
  -7  -3   7       23.08       20.37      8.32 o
  -6  -3   7       42.00       40.13      8.29 o
  -5  -3   7      360.72      367.90     13.17 o
  -4  -3   7        0.19       -2.17      4.31 o
  -3  -3   7     3142.04     3082.85     29.78 o
  -2  -3   7       79.46       86.20      5.20 o
  -1  -3   7       68.38       66.24      3.72 o
   0  -3   7       35.92       39.72      3.16 o
   1  -3   7      243.50      229.45      4.71 o
   2  -3   7      541.67      522.83      7.11 o
   3  -3   7       92.91      116.84      4.68 o
   4  -3   7      467.69      483.72      9.65 o
   5  -3   7        1.97       -7.88      5.42 o
   6  -3   7      112.42      123.55      9.55 o
   7  -3   7       71.39       68.20      9.13 o
   8  -3   7       11.34        2.93     13.49 o
  -8  -2   7      154.78      123.79     14.71 o
  -7  -2   7       24.80       17.98      8.46 o
  -6  -2   7      536.61      523.82     15.89 o
  -5  -2   7       26.37       23.32      5.82 o
  -4  -2   7      128.42      151.05      6.59 o
  -3  -2   7     1838.21     1832.86     20.73 o
  -2  -2   7      496.29      504.01      8.05 o
  -1  -2   7      115.44      145.42      5.37 o
   0  -2   7      207.36      216.48      4.68 o
   1  -2   7       65.83       78.31      3.11 o
   2  -2   7      415.98      432.71      6.78 o
   3  -2   7      420.97      427.79      7.71 o
   4  -2   7      353.99      372.03      7.76 o
   5  -2   7       34.79       37.21      4.81 o
   6  -2   7        1.20       -7.52      5.42 o
   7  -2   7        6.18        6.76      7.54 o
   8  -2   7        8.00       15.24     14.07 o
  -8  -1   7      179.98      179.40     16.15 o
  -7  -1   7       23.71       31.51      8.68 o
  -6  -1   7       98.61      115.38      9.57 o
  -5  -1   7       50.53       52.52      6.43 o
  -4  -1   7      241.14      256.25      7.84 o
  -3  -1   7        2.32        2.33      3.33 o
  -2  -1   7        6.04        7.84      2.92 o
  -1  -1   7     3337.58     3246.95     30.28 o
   0  -1   7     1166.88     1104.10     10.52 o
   1  -1   7      382.10      373.65      5.25 o
   2  -1   7     1170.77     1213.53     12.32 o
   3  -1   7     1415.08     1499.60     14.04 o
   4  -1   7      944.89      977.46     12.77 o
   5  -1   7        8.20        9.82      3.78 o
   6  -1   7       98.84      103.90     11.65 o
   7  -1   7       13.49        4.01      7.19 o
   8  -1   7       45.06       25.80     14.66 o
  -8   0   7        0.71       17.89     10.76 o
  -7   0   7      132.47      159.77     11.24 o
  -6   0   7        2.11       -8.53      5.69 o
  -5   0   7       10.31       10.36      4.18 o
  -4   0   7        8.22        4.99      4.23 o
  -3   0   7       18.90       25.07      3.38 o
  -2   0   7      376.58      353.24      6.77 o
  -1   0   7      627.12      628.04      7.94 o
   0   0   7      571.94      563.09      6.89 o
   1   0   7      992.71      958.61      9.46 o
   2   0   7      131.67      161.61      3.92 o
   3   0   7     1115.00     1103.53     11.87 o
   4   0   7      168.15      178.66      5.81 o
   5   0   7        6.91       10.54      3.82 o
   6   0   7       56.49       62.63      4.75 o
   7   0   7       35.05       26.12      7.77 o
   8   0   7        5.15       -4.69     12.90 o
  -8   1   7        0.00       -2.38     14.36 o
  -7   1   7      134.42      139.67     13.47 o
  -6   1   7       16.59       16.36      9.27 o
  -5   1   7      192.53      199.38      6.00 o
  -4   1   7        1.60       -1.45      3.21 o
  -3   1   7      481.21      472.26      7.47 o
  -2   1   7      263.70      262.72      4.65 o
  -1   1   7       72.18       82.99      3.04 o
   0   1   7      103.24      112.73      3.05 o
   1   1   7      169.41      173.52      4.28 o
   2   1   7       51.68       60.03      3.07 o
   3   1   7     1248.71     1238.12     12.96 o
   4   1   7      448.01      439.52      7.64 o
   5   1   7        3.15        0.71      3.71 o
   6   1   7      497.21      505.76     11.03 o
   7   1   7       53.19       35.32      6.26 o
   8   1   7       30.03       14.37     10.15 o
  -7   2   7       15.54       48.66     14.66 o
  -6   2   7        7.68       12.02      7.19 o
  -5   2   7       98.23      110.83      7.16 o
  -4   2   7       18.66       19.22      3.18 o
  -3   2   7      569.53      557.54      8.11 o
  -2   2   7      186.59      176.73      4.00 o
  -1   2   7      800.44      727.44      7.56 o
   0   2   7       11.87       10.19      1.90 o
   1   2   7       26.15       19.68      2.18 o
   2   2   7      520.64      549.07      6.79 o
   3   2   7       10.33       14.04      2.73 o
   4   2   7      498.86      521.27      9.82 o
   5   2   7        5.12        4.20      3.41 o
   6   2   7       16.34       10.84      5.84 o
   7   2   7       47.29       31.42      7.04 o
   8   2   7       20.20       12.96     10.10 o
  -7   3   7        9.95       19.93     13.49 o
  -6   3   7      101.94       98.18     24.33 o
  -5   3   7       19.88       25.58      6.20 o
  -4   3   7      721.43      711.81     10.61 o
  -3   3   7     1621.39     1619.24     16.71 o
  -2   3   7      230.84      235.47      5.05 o
  -1   3   7     3572.39     3548.23     29.80 o
   0   3   7     3110.86     3082.51     27.70 o
   1   3   7     6761.68     6788.42     86.81 o
   2   3   7        4.79       11.35      2.73 o
   3   3   7        0.10       -0.10      2.48 o
   4   3   7      118.91      116.54      7.10 o
   5   3   7      116.83      125.71      6.24 o
   6   3   7       10.97        8.75      6.37 o
   7   3   7        7.92        2.31      6.37 o
   8   3   7        5.92        8.25      9.92 o
  -7   4   7       21.15       29.32     12.90 o
  -6   4   7      150.14      137.20     17.59 o
  -5   4   7       25.35       43.43      8.43 o
  -4   4   7      151.51      170.33      6.89 o
  -3   4   7      696.30      701.73     11.67 o
  -2   4   7      411.43      425.02      5.67 o
  -1   4   7       15.30       10.99      2.32 o
   0   4   7      326.00      312.43      4.71 o
   1   4   7     3070.55     2948.86     28.50 o
   2   4   7        1.46        3.49      2.74 o
   3   4   7      478.44      466.46      7.63 o
   4   4   7      427.94      461.32      8.72 o
   5   4   7        0.38       -1.11      6.01 o
   6   4   7       16.26       13.09      5.51 o
   7   4   7       42.55       40.33      7.58 o
   8   4   7        4.90        6.96      7.03 o
  -7   5   7        0.37       -3.52     12.31 o
  -6   5   7       91.30      102.00     11.26 o
  -5   5   7       12.94       21.46      7.75 o
  -4   5   7       16.01       14.76      5.76 o
  -3   5   7      106.66      119.87      7.95 o
  -2   5   7      635.95      635.51      7.55 o
  -1   5   7      133.14      140.68      4.01 o
   0   5   7       20.75       25.13      2.36 o
   1   5   7     1169.78     1065.71     11.02 o
   2   5   7        4.16        5.15      2.85 o
   3   5   7     1750.64     1767.02     20.16 o
   4   5   7     1231.09     1319.03     18.03 o
   5   5   7      179.98      207.65      8.56 o
   6   5   7       21.25       15.40      5.70 o
   7   5   7        3.07       -4.38      6.64 o
   8   5   7        3.14      -10.35      6.90 o
  -6   6   7       13.20       10.94     17.88 o
  -5   6   7      169.85      164.75     17.59 o
  -4   6   7        2.22        4.34      5.54 o
  -3   6   7        9.62        9.12      4.00 o
  -2   6   7        4.89        1.91      1.83 o
  -1   6   7      405.68      365.57      6.41 o
   0   6   7       12.82       10.82      2.34 o
   1   6   7      342.11      343.97      6.03 o
   2   6   7      222.80      246.12      6.19 o
   3   6   7       93.61       93.66      4.76 o
   4   6   7       79.68       83.52      5.61 o
   5   6   7       45.25       46.19      6.07 o
   6   6   7       66.64       70.96      6.95 o
   7   6   7      225.57      224.49     11.78 o
   8   6   7        1.41       -9.19      7.23 o
  -6   7   7       42.21       37.38      9.54 o
  -5   7   7       65.70       81.46      9.29 o
  -4   7   7      184.78      178.31     41.63 o
  -3   7   7      415.92      410.32     14.12 o
  -2   7   7       36.57       46.37      3.86 o
  -1   7   7      174.20      168.75      4.46 o
   0   7   7        4.34        3.76      2.37 o
   1   7   7      483.42      472.42      7.82 o
   2   7   7        2.41        0.70      2.85 o
   3   7   7       10.43        6.52      3.77 o
   4   7   7       20.02       22.88      4.54 o
   5   7   7       22.98       21.72      6.33 o
   6   7   7      162.19      194.65      8.37 o
   7   7   7       42.89       38.98      8.17 o
   8   7   7      129.79      137.97     20.52 o
  -5   8   7       25.21       31.98      8.56 o
  -4   8   7      530.88      573.81     29.32 o
  -3   8   7       65.51       63.31      8.43 o
  -2   8   7      653.77      605.86     12.74 o
  -1   8   7       87.04       90.46      4.75 o
   0   8   7     1025.16      978.94     14.51 o
   1   8   7     1799.51     1767.53     19.35 o
   2   8   7      474.11      441.64      8.26 o
   3   8   7      198.71      194.36      6.35 o
   4   8   7      193.84      212.82      7.47 o
   5   8   7      357.70      365.08      9.95 o
   6   8   7      210.99      227.12      9.00 o
   7   8   7       17.63       29.20     10.15 o
   8   8   7        5.28       43.39     17.00 o
  -5   9   7        9.51        8.79     13.49 o
  -4   9   7      232.92      231.01     18.76 o
  -3   9   7       52.19       32.67      7.84 o
  -2   9   7      386.04      368.61     12.64 o
  -1   9   7       17.10       13.97      4.52 o
   0   9   7       12.15       10.56      5.25 o
   1   9   7      627.53      630.77     15.41 o
   2   9   7       94.54      105.80      6.11 o
   3   9   7       74.12       70.67      5.35 o
   4   9   7      296.91      295.88     15.57 o
   5   9   7       31.76       35.66      7.62 o
   6   9   7       24.56       15.18      8.14 o
   7   9   7       21.51       15.67      8.49 o
  -4  10   7       25.36       31.66      9.12 o
  -3  10   7       60.19       52.30      9.67 o
  -2  10   7      223.03      231.01     15.83 o
  -1  10   7       18.59       20.74      5.63 o
   0  10   7       43.65       43.30      7.84 o
   1  10   7      375.88      378.03     13.65 o
   2  10   7       96.32      102.12      7.11 o
   3  10   7        0.12        2.77      5.07 o
   4  10   7        0.53       -5.39      7.57 o
   5  10   7       19.99        4.98      8.71 o
   6  10   7       36.08       51.18      8.97 o
   7  10   7        4.26       -8.47     13.20 o
  -3  11   7       33.16       11.85      7.84 o
  -2  11   7       17.46       15.08      8.21 o
  -1  11   7      240.33      233.94     14.66 o
   0  11   7       22.47       18.40      7.59 o
   1  11   7       53.60       43.84      8.81 o
   2  11   7       14.48       14.30      6.09 o
   3  11   7        0.03       -7.70      5.13 o
   4  11   7       21.53        4.21      8.08 o
   5  11   7        0.46        5.93      8.91 o
   6  11   7      117.23      132.23     36.06 o
  -2  12   7       48.94       61.74     12.61 o
  -1  12   7        0.30        0.35      6.59 o
   0  12   7        5.39       -0.85      7.33 o
   1  12   7       34.23       27.32      6.38 o
   2  12   7        4.25        7.80      6.38 o
   3  12   7        7.40       -3.20     16.42 o
   4  12   7      163.44      155.79     11.35 o
   5  12   7      108.96      102.91     11.59 o
   0  13   7       16.57       25.21     10.55 o
   1  13   7       20.63       17.41     10.60 o
   2  13   7       28.38       19.59      8.49 o
   3  13   7       29.55       25.80     12.31 o
   4  13   7        3.07        0.85      8.17 o
  -3 -11   8       51.76       60.65     10.40 o
  -2 -11   8        2.70      -10.96      7.46 o
  -1 -11   8        7.90       32.25     14.07 o
   0 -11   8        5.10        7.46     16.42 o
   1 -11   8       16.79        9.67      8.71 o
   2 -11   8      127.34      126.78     11.40 o
  -5 -10   8       13.67       15.75     11.26 o
  -4 -10   8       79.43       86.46     18.17 o
  -3 -10   8       51.51       46.50     10.00 o
  -2 -10   8       16.71       15.30      8.02 o
  -1 -10   8        6.56        7.75      5.64 o
   0 -10   8      208.35      187.73     10.24 o
   1 -10   8       11.06       -6.20      6.85 o
   2 -10   8       10.29        6.64      8.49 o
   3 -10   8       43.43       51.01     14.07 o
  -5  -9   8        4.03       -4.27      9.97 o
  -4  -9   8       82.42       77.49      9.59 o
  -3  -9   8      109.26      117.52     10.99 o
  -2  -9   8       27.58       26.57      6.96 o
  -1  -9   8       16.58       15.90      5.77 o
   0  -9   8       88.17       82.81      6.56 o
   1  -9   8        4.10       -2.40      6.32 o
   2  -9   8       68.48       56.32      7.75 o
   3  -9   8       24.01       24.28      9.97 o
   4  -9   8      234.22      263.26     20.52 o
  -6  -8   8        1.35      -10.71     10.57 o
  -5  -8   8        3.16       -5.61      9.58 o
  -4  -8   8        2.61       -9.35      9.13 o
  -3  -8   8      163.43      148.47     11.52 o
  -2  -8   8      626.83      592.17     13.12 o
  -1  -8   8      141.38      139.57      7.30 o
   0  -8   8      572.36      560.02     11.99 o
   1  -8   8       39.31       29.29      5.15 o
   2  -8   8     1019.32     1047.48     23.98 o
   3  -8   8      368.14      373.03     16.48 o
   4  -8   8      347.12      341.87     16.76 o
   5  -8   8        4.00       18.76     15.24 o
  -6  -7   8       16.88        4.62     10.42 o
  -5  -7   8        0.10       -5.99      9.16 o
  -4  -7   8     1767.24     1658.52     30.36 o
  -3  -7   8      227.05      217.67     12.60 o
  -2  -7   8      337.43      300.97     13.59 o
  -1  -7   8      242.03      227.52      8.49 o
   0  -7   8       25.67       24.89      4.35 o
   1  -7   8      144.35      152.26      5.94 o
   2  -7   8        5.70        3.45      4.64 o
   3  -7   8      356.21      377.16     16.48 o
   4  -7   8        5.67        2.65      6.16 o
   5  -7   8       22.03       15.64      7.23 o
   6  -7   8       29.98       13.37      8.78 o
  -7  -6   8      136.78      160.48     14.47 o
  -6  -6   8      935.83      985.40     27.78 o
  -5  -6   8        9.03       13.17      7.42 o
  -4  -6   8       43.66       51.55      6.93 o
  -3  -6   8        1.58       -1.59      5.77 o
  -2  -6   8       77.59       86.30      6.30 o
  -1  -6   8      107.02      116.55      6.12 o
   0  -6   8        0.01       -2.74      3.35 o
   1  -6   8     1125.18     1137.20     15.64 o
   2  -6   8      195.68      198.70      6.76 o
   3  -6   8       11.88       16.66      5.07 o
   4  -6   8      325.45      347.44     11.74 o
   5  -6   8      100.08      106.68      8.86 o
   6  -6   8       35.98       16.70     17.88 o
  -7  -5   8        5.58       -3.41      8.35 o
  -6  -5   8       12.52        9.89     10.07 o
  -5  -5   8       11.30       21.12      7.61 o
  -4  -5   8        9.61        1.95      5.62 o
  -3  -5   8       26.52       30.33      6.38 o
  -2  -5   8     1320.71     1290.99     19.64 o
  -1  -5   8     1465.72     1428.61     17.12 o
   0  -5   8     3347.60     3327.04     31.57 o
   1  -5   8       74.50       81.01      5.34 o
   2  -5   8       48.47       54.13      3.84 o
   3  -5   8       33.88       31.84      4.52 o
   4  -5   8        0.57       -5.65      5.76 o
   5  -5   8        5.28        2.16      6.46 o
   6  -5   8        0.10       -4.15      8.14 o
   7  -5   8        2.00      -11.55      9.29 o
  -7  -4   8        5.23       12.70      8.80 o
  -6  -4   8      370.73      373.71     14.63 o
  -5  -4   8        9.51        0.91      8.63 o
  -4  -4   8      674.74      692.14     14.53 o
  -3  -4   8      394.90      396.15     10.33 o
  -2  -4   8      151.37      157.17      6.07 o
  -1  -4   8        0.00        1.45      3.26 o
   0  -4   8     2244.38     2201.18     23.71 o
   1  -4   8      147.81      147.28      4.52 o
   2  -4   8        3.70        1.61      2.80 o
   3  -4   8      471.98      504.11      8.81 o
   4  -4   8       84.84       95.71      6.41 o
   5  -4   8       15.14        7.32      6.56 o
   6  -4   8      298.61      325.84     13.35 o
   7  -4   8       40.53       47.25     11.10 o
  -7  -3   8       44.77       48.82     11.16 o
  -6  -3   8       51.50       48.17      8.66 o
  -5  -3   8       46.05       51.03      7.87 o
  -4  -3   8      912.94      867.04     16.32 o
  -3  -3   8      113.04      133.36      6.78 o
  -2  -3   8       87.20       83.62      5.49 o
  -1  -3   8      160.99      179.06      4.92 o
   0  -3   8       29.12       16.11      3.05 o
   1  -3   8        0.49        2.25      2.47 o
   2  -3   8     1906.96     2011.26     21.93 o
   3  -3   8     1407.51     1407.52     16.84 o
   4  -3   8      471.14      514.52     11.93 o
   5  -3   8       62.92       62.68      7.67 o
   6  -3   8       15.78       11.54      7.41 o
   7  -3   8      103.22      100.63     15.67 o
  -8  -2   8       97.40      103.78     14.91 o
  -7  -2   8       11.00        1.51      8.11 o
  -6  -2   8      569.64      581.53     23.75 o
  -5  -2   8      102.79      118.66      9.13 o
  -4  -2   8      158.75      174.78      7.20 o
  -3  -2   8       66.30       75.55      4.64 o
  -2  -2   8      461.54      488.63      8.16 o
  -1  -2   8      102.02      136.45      4.20 o
   0  -2   8      855.64      921.33     10.83 o
   1  -2   8     2366.68     2405.40     22.05 o
   2  -2   8       86.63       98.98      3.95 o
   3  -2   8      473.29      461.06      8.29 o
   4  -2   8       82.50       93.98      5.45 o
   5  -2   8      179.33      187.95      7.32 o
   6  -2   8       24.35       18.77      7.39 o
   7  -2   8        0.02       -1.68     16.12 o
   8  -2   8       12.46        1.17     13.49 o
  -8  -1   8        0.55        3.96     10.98 o
  -7  -1   8       10.37        5.29      8.29 o
  -6  -1   8      170.94      172.23     11.16 o
  -5  -1   8       22.09       25.92      6.00 o
  -4  -1   8      197.85      206.89      7.37 o
  -3  -1   8       12.61       13.39      3.59 o
  -2  -1   8      197.27      209.17      7.10 o
  -1  -1   8      652.50      636.45      8.41 o
   0  -1   8     1536.43     1421.32     13.19 o
   1  -1   8      600.14      622.52      8.87 o
   2  -1   8      312.08      332.43      6.23 o
   3  -1   8     1625.70     1717.01     17.77 o
   4  -1   8        9.66       11.85      3.60 o
   5  -1   8      275.67      280.75      7.37 o
   6  -1   8       89.83       87.65      6.48 o
   7  -1   8      183.74      161.60     13.77 o
   8  -1   8       13.01       -8.79     13.49 o
  -7   0   8       71.53       69.75     12.16 o
  -6   0   8       63.97       73.66      7.38 o
  -5   0   8      235.09      243.75      9.38 o
  -4   0   8      114.36      137.98     10.57 o
  -3   0   8       40.99       51.05      4.21 o
  -2   0   8      117.62      150.93      4.51 o
  -1   0   8     1879.37     1943.83     19.28 o
   0   0   8    13584.97    13574.74    111.25 o
   1   0   8     2762.93     2925.61     24.37 o
   2   0   8      662.58      711.71      8.12 o
   3   0   8       35.32       33.32      2.90 o
   4   0   8       28.85       26.92      3.67 o
   5   0   8       14.26       14.32      4.09 o
   6   0   8       21.77       22.55      5.02 o
   7   0   8       35.18       39.53      8.29 o
   8   0   8       81.79       97.91     17.59 o
  -7   1   8       42.04       33.03      8.46 o
  -6   1   8      110.07      117.14      8.89 o
  -5   1   8      130.65      137.95      5.93 o
  -4   1   8      322.88      322.00      7.55 o
  -3   1   8      219.80      228.21      6.44 o
  -2   1   8      403.07      421.77      5.96 o
  -1   1   8        4.53       13.44      2.43 o
   0   1   8     4517.67     4269.28     34.26 o
   1   1   8      359.87      312.63      5.01 o
   2   1   8       34.00       53.03      3.19 o
   3   1   8     1939.30     2018.23     19.36 o
   4   1   8      448.84      492.51      8.13 o
   5   1   8        0.01       -3.15      3.82 o
   6   1   8      309.71      318.38     10.24 o
   7   1   8       34.14       25.03      7.88 o
   8   1   8      185.77      160.63     14.30 o
  -7   2   8       26.88       30.48      7.95 o
  -6   2   8       99.86      100.56      7.90 o
  -5   2   8      206.46      212.16      8.01 o
  -4   2   8      297.45      298.77      6.56 o
  -3   2   8       17.97       19.62      3.40 o
  -2   2   8        9.08        4.13      2.22 o
  -1   2   8       16.55       33.69      2.57 o
   0   2   8     3207.25     3320.26     25.71 o
   1   2   8     2549.63     2707.84     21.54 o
   2   2   8      466.18      556.85      7.50 o
   3   2   8       41.58       35.56      3.16 o
   4   2   8       16.28       14.44      3.40 o
   5   2   8        0.72       -4.44      3.75 o
   6   2   8      249.78      256.70      9.82 o
   7   2   8       32.42       31.65      7.06 o
   8   2   8        8.88       -0.43      9.27 o
  -6   3   8      302.21      290.55     14.72 o
  -5   3   8       74.70       69.35      6.71 o
  -4   3   8       77.84       97.43      6.69 o
  -3   3   8       11.52       14.65      3.25 o
  -2   3   8       28.62       38.77      3.24 o
  -1   3   8        7.60        8.60      2.08 o
   0   3   8      326.33      347.94      5.11 o
   1   3   8       74.40       68.84      3.12 o
   2   3   8      185.74      187.11      4.46 o
   3   3   8       28.81       31.72      2.98 o
   4   3   8       41.20       30.29      4.53 o
   5   3   8      118.51      135.57      7.90 o
   6   3   8      243.77      250.50     11.13 o
   7   3   8      406.02      398.19     13.55 o
   8   3   8       91.39      111.73     14.66 o
  -7   4   8       17.84       18.18     13.49 o
  -6   4   8       20.51       23.68     21.69 o
  -5   4   8       94.98       92.60      9.85 o
  -4   4   8       49.10       48.15      5.59 o
  -3   4   8       92.88       92.59      4.21 o
  -2   4   8      215.41      212.59      5.19 o
  -1   4   8       84.49       90.21      3.72 o
   0   4   8     1512.21     1475.04     14.09 o
   1   4   8      214.80      227.65      4.78 o
   2   4   8      151.67      170.78      6.69 o
   3   4   8      232.79      230.92      6.66 o
   4   4   8      364.94      398.16      8.33 o
   5   4   8      537.63      548.25     15.06 o
   6   4   8       40.76       35.08      7.30 o
   7   4   8       25.97       31.92      7.94 o
   8   4   8       42.72       44.74      8.27 o
  -6   5   8        3.43        5.28     14.07 o
  -5   5   8      246.61      244.98     12.94 o
  -4   5   8      105.98      127.88      9.85 o
  -3   5   8        0.63        2.54      3.35 o
  -2   5   8      529.80      506.38      6.92 o
  -1   5   8       19.05       17.00      2.58 o
   0   5   8      848.78      789.86      8.35 o
   1   5   8      135.19      131.26      4.26 o
   2   5   8        0.24        0.57      3.04 o
   3   5   8      671.08      735.72     11.04 o
   4   5   8      187.84      183.49      6.91 o
   5   5   8       55.65       72.97      7.45 o
   6   5   8      130.09      148.60      8.23 o
   7   5   8       80.76       94.47      9.13 o
   8   5   8      138.55      110.29     10.01 o
  -6   6   8      232.87      235.03     14.35 o
  -5   6   8      122.42      128.30     10.84 o
  -4   6   8      326.31      310.35     12.90 o
  -3   6   8        9.43        2.31      5.32 o
  -2   6   8       30.48       31.19      4.08 o
  -1   6   8       16.80       18.78      2.76 o
   0   6   8      598.42      625.52      7.70 o
   1   6   8      384.05      386.74      6.53 o
   2   6   8       12.88       18.77      3.57 o
   3   6   8       26.40       19.06      4.33 o
   4   6   8      613.03      611.80     12.82 o
   5   6   8        8.49       15.52      5.64 o
   6   6   8      480.91      481.09     12.81 o
   7   6   8        2.50        3.91      7.49 o
   8   6   8      254.52      263.88     17.41 o
  -6   7   8       50.40       55.57     10.28 o
  -5   7   8        5.30        0.59     12.90 o
  -4   7   8       27.57       30.88     17.30 o
  -3   7   8       18.00       17.31      5.47 o
  -2   7   8        3.80        5.35      3.26 o
  -1   7   8      481.15      481.73      7.91 o
   0   7   8       60.81       55.46      3.62 o
   1   7   8     1302.10     1278.22     15.80 o
   2   7   8      682.04      684.92     10.39 o
   3   7   8      160.82      191.05      6.91 o
   4   7   8      178.43      203.24      8.34 o
   5   7   8       53.50       65.83      6.66 o
   6   7   8       57.22       52.80      7.46 o
   7   7   8       45.29       50.59      8.88 o
   8   7   8      105.11      112.76     14.10 o
  -5   8   8        0.31        3.42      8.13 o
  -4   8   8       21.36       35.18     12.31 o
  -3   8   8      210.34      205.52      8.44 o
  -2   8   8        0.03        1.33      3.72 o
  -1   8   8        9.50       11.46      5.71 o
   0   8   8       15.32       11.98      3.60 o
   1   8   8      529.21      507.70      9.52 o
   2   8   8      515.20      488.96     12.84 o
   3   8   8      236.11      224.19      7.52 o
   4   8   8      221.36      219.30      8.79 o
   5   8   8        3.87        4.22      5.59 o
   6   8   8     1041.43     1015.92     22.23 o
   7   8   8      243.33      228.66     22.87 o
   8   8   8      350.38      371.72     27.56 o
  -5   9   8       38.18       28.73     15.24 o
  -4   9   8        1.01      -11.73     11.14 o
  -3   9   8       33.53       34.82     16.12 o
  -2   9   8       60.52       54.78      6.41 o
  -1   9   8       73.89       76.25      5.63 o
   0   9   8      400.92      404.50     16.49 o
   1   9   8       62.41       57.21      5.19 o
   2   9   8        3.39       -3.12      4.72 o
   3   9   8        7.29       -1.88      5.10 o
   4   9   8      247.44      236.93     10.67 o
   5   9   8      113.02      124.08     12.86 o
   6   9   8       39.94       29.11     12.90 o
   7   9   8        2.12        3.02     10.10 o
  -4  10   8       35.86       42.21     13.49 o
  -3  10   8        6.80       11.77      6.65 o
  -2  10   8      148.37      144.45     10.18 o
  -1  10   8        0.04       -3.09      4.74 o
   0  10   8        5.65        4.30      5.59 o
   1  10   8        0.15       -0.57      5.67 o
   2  10   8        4.37        0.96      5.92 o
   3  10   8       12.12       16.74      5.59 o
   4  10   8       28.45       19.83      7.27 o
   5  10   8       52.86       53.34      9.74 o
   6  10   8       50.34       57.25     10.78 o
   7  10   8        0.00       -0.84      9.92 o
  -3  11   8        0.33       -8.54      6.97 o
  -2  11   8       31.54       32.78      7.61 o
  -1  11   8        5.90       -3.98      6.83 o
   0  11   8        7.77        2.88      5.84 o
   1  11   8        0.62       -2.00      5.82 o
   2  11   8       83.15      105.42      6.37 o
   3  11   8       19.27       37.65      6.73 o
   4  11   8       47.33       56.91      9.32 o
   5  11   8        1.85      -12.31      8.29 o
   6  11   8       15.96        5.15     11.14 o
  -2  12   8        0.08       -2.51      8.39 o
  -1  12   8       33.96       41.64      7.88 o
   0  12   8       21.41       19.03      8.17 o
   1  12   8      309.07      382.86     24.04 o
   2  12   8       86.87       87.58     14.15 o
   3  12   8      180.55      197.12     12.31 o
   4  12   8        7.74        2.50      8.43 o
   5  12   8        1.91        5.02      9.51 o
   0  13   8       19.36        9.38     10.55 o
   1  13   8      129.32      130.90     31.95 o
   2  13   8       94.06       69.19     13.49 o
   4  13   8      156.66      176.57     11.83 o
  -3 -11   9       27.69       17.04     10.28 o
  -2 -11   9        7.64       -0.04      8.56 o
  -1 -11   9        9.34       32.83     15.24 o
   0 -11   9       13.80       15.24     14.07 o
   1 -11   9       47.29       66.84     15.24 o
  -4 -10   9       75.04       92.60     10.80 o
  -3 -10   9      258.08      291.00     14.92 o
  -2 -10   9       68.37       73.94      9.85 o
  -1 -10   9       71.37       76.14      9.11 o
   1 -10   9       18.54       17.30      8.91 o
   2 -10   9        2.54       -8.50      8.71 o
   3 -10   9       11.74        4.69     13.49 o
  -5  -9   9       20.85       18.95     11.68 o
  -4  -9   9       41.48       47.86      9.39 o
  -3  -9   9        1.37        0.37      9.01 o
  -2  -9   9       75.70       94.69      9.19 o
  -1  -9   9      169.01      215.58     10.35 o
   0  -9   9        8.78       11.75      5.42 o
   1  -9   9       13.27        9.85     12.22 o
   2  -9   9       23.09       19.61      7.61 o
   3  -9   9      100.06      101.43     15.83 o
   4  -9   9       50.92       24.63     15.24 o
  -6  -8   9        1.17       -4.36     11.13 o
  -5  -8   9        1.29       11.31     12.31 o
  -4  -8   9        7.28        3.96      8.02 o
  -3  -8   9       20.26       29.57      9.16 o
  -2  -8   9       71.08       72.57      7.94 o
  -1  -8   9     1324.60     1351.64     21.57 o
   0  -8   9      148.78      157.45      7.68 o
   1  -8   9      751.30      762.60     17.18 o
   2  -8   9      106.26      114.57      6.92 o
   3  -8   9      207.74      220.42     11.18 o
   4  -8   9        8.01       14.84      7.09 o
   5  -8   9       43.25       49.51      8.97 o
  -6  -7   9       20.86       20.80     15.83 o
  -5  -7   9      115.54      111.43     13.19 o
  -4  -7   9      188.13      179.83     11.16 o
  -3  -7   9        1.22        0.17      7.89 o
  -2  -7   9      212.07      212.03     10.26 o
  -1  -7   9       33.26       43.41      6.02 o
   0  -7   9       11.04       14.11      5.16 o
   1  -7   9       34.26       43.99      7.11 o
   2  -7   9      730.07      749.19     14.09 o
   3  -7   9       18.60       17.56      6.29 o
   4  -7   9      147.17      152.06     10.28 o
   5  -7   9        2.79       -7.59      7.90 o
  -7  -6   9      150.51      169.56     13.08 o
  -6  -6   9      467.25      443.38     16.51 o
  -5  -6   9        5.81       -1.29      7.47 o
  -4  -6   9      102.08      100.39      7.89 o
  -3  -6   9      593.43      559.11     14.65 o
  -2  -6   9       17.21       11.54      6.18 o
  -1  -6   9      816.53      773.52     12.92 o
   0  -6   9      924.85      852.25     13.38 o
   1  -6   9        6.68        6.44      4.75 o
   2  -6   9        0.34       -0.43      4.86 o
   3  -6   9      184.32      205.31      9.75 o
   4  -6   9       82.01       94.97      8.31 o
   5  -6   9       48.00       58.43      8.44 o
   6  -6   9        0.51       12.89     12.31 o
  -7  -5   9      169.62      167.32     12.74 o
  -6  -5   9        0.53        7.31      7.95 o
  -5  -5   9      178.02      160.79     10.94 o
  -4  -5   9       22.58       26.15      6.30 o
  -3  -5   9        3.28        9.60      6.00 o
  -2  -5   9      187.17      178.14      7.10 o
  -1  -5   9        0.55        0.64      4.23 o
   0  -5   9       42.42       48.77      4.22 o
   1  -5   9       84.85       97.07      5.29 o
   2  -5   9      601.99      608.91      9.99 o
   3  -5   9      245.82      238.15     10.15 o
   4  -5   9      115.18      141.90      8.88 o
   5  -5   9       31.65       17.45      7.42 o
   6  -5   9      279.94      284.40     15.34 o
   7  -5   9       14.14        8.37     10.14 o
  -7  -4   9        3.31        6.14      8.68 o
  -6  -4   9        4.98        1.16      7.98 o
  -5  -4   9       31.28       31.44      7.87 o
  -4  -4   9       21.64       13.44      5.88 o
  -3  -4   9      296.38      271.10     10.82 o
  -2  -4   9       60.27       88.30      5.60 o
  -1  -4   9      814.92      803.71     11.60 o
   0  -4   9      488.10      478.87      8.44 o
   1  -4   9        0.00       -3.97      3.21 o
   2  -4   9       11.74       17.55      3.53 o
   3  -4   9      109.29      122.26      5.94 o
   4  -4   9       40.69       44.31      5.87 o
   5  -4   9      138.21      138.65      9.73 o
   6  -4   9        2.02       -5.02      8.35 o
   7  -4   9        0.44       21.08     10.27 o
  -7  -3   9       17.65       22.66     11.80 o
  -6  -3   9      228.68      246.81     12.86 o
  -5  -3   9       22.59       30.92      7.65 o
  -4  -3   9       47.59       50.94      9.10 o
  -3  -3   9      144.86      143.64      8.55 o
  -2  -3   9      425.33      435.36      9.33 o
  -1  -3   9     2192.60     2196.55     24.02 o
   0  -3   9     1252.40     1248.97     15.27 o
   1  -3   9     1780.04     1828.10     18.92 o
   2  -3   9      306.56      300.24      6.90 o
   3  -3   9      372.49      396.15      9.75 o
   4  -3   9       48.55       53.28      5.15 o
   5  -3   9        0.61       -0.55      6.46 o
   6  -3   9       17.81       15.31      7.76 o
   7  -3   9       20.71       -2.93     11.73 o
  -7  -2   9        0.20       -6.66      8.21 o
  -6  -2   9       46.25       60.32     18.23 o
  -5  -2   9       15.74       17.52      7.43 o
  -4  -2   9      264.42      269.58     11.44 o
  -3  -2   9      310.84      321.12      7.66 o
  -2  -2   9      740.13      732.86      9.99 o
  -1  -2   9      267.11      251.48      5.84 o
   0  -2   9      319.14      311.98      6.62 o
   1  -2   9       50.15       52.34      3.25 o
   2  -2   9       50.14       48.48      3.92 o
   3  -2   9      382.05      389.57      9.70 o
   4  -2   9      313.00      309.63      8.47 o
   5  -2   9        2.59        1.66      4.52 o
   6  -2   9        9.51        4.70      6.96 o
   7  -2   9        8.20       12.31     12.31 o
   8  -2   9       12.67        6.45     13.49 o
  -7  -1   9        4.00        1.91      8.11 o
  -6  -1   9      368.22      334.21     18.38 o
  -5  -1   9       30.65       39.52      7.93 o
  -4  -1   9      305.96      305.81     15.50 o
  -3  -1   9        0.07        0.93      3.63 o
  -2  -1   9        0.01       -3.92      3.22 o
  -1  -1   9        3.72        6.04      2.65 o
   0  -1   9        4.19        9.15      2.56 o
   1  -1   9      442.84      435.60      6.18 o
   2  -1   9      287.84      299.06      6.85 o
   3  -1   9      571.20      585.04      8.70 o
   4  -1   9      111.18      117.81      5.25 o
   5  -1   9      120.13      119.24      5.72 o
   6  -1   9      327.95      325.96      9.35 o
   7  -1   9       16.32       24.77     10.14 o
   8  -1   9       20.61       28.14     14.66 o
  -7   0   9        0.32       -5.86      7.87 o
  -6   0   9       43.23       45.21      8.42 o
  -5   0   9        5.64       -2.99      5.70 o
  -4   0   9       10.19        9.02      4.80 o
  -3   0   9      222.65      209.04      5.92 o
  -2   0   9        0.05       -0.66      2.00 o
  -1   0   9      192.64      196.28      4.95 o
   0   0   9      116.96      135.52      4.14 o
   1   0   9       76.59       87.22      3.46 o
   2   0   9      156.27      155.09      4.20 o
   3   0   9        2.50       -1.05      2.76 o
   4   0   9      125.18      139.41      6.34 o
   5   0   9       26.02       23.49      4.98 o
   6   0   9       15.26       10.87      5.67 o
   7   0   9        1.96        6.90      7.41 o
   8   0   9       22.24       30.49     14.66 o
  -7   1   9       15.98        9.58     11.73 o
  -6   1   9        9.53        9.80      7.24 o
  -5   1   9       45.78       55.22      6.87 o
  -4   1   9      102.90      111.86      5.55 o
  -3   1   9      897.32      869.63     10.44 o
  -2   1   9       94.08      102.58      3.59 o
  -1   1   9       10.09       12.90      2.69 o
   0   1   9        1.27        1.43      1.67 o
   1   1   9        8.00        6.36      2.32 o
   2   1   9      116.25      119.42      3.95 o
   3   1   9      138.02      155.41      4.92 o
   4   1   9        0.11        0.18      3.94 o
   5   1   9       16.35       14.39      4.78 o
   6   1   9        5.34        0.59      5.24 o
   7   1   9        0.00       -9.61      6.96 o
   8   1   9        0.08        2.19      9.92 o
  -7   2   9        2.04       -6.81      9.09 o
  -6   2   9      171.05      172.39     10.16 o
  -5   2   9       52.83       60.89      6.05 o
  -4   2   9       10.95       12.83      4.11 o
  -3   2   9      315.36      316.47      6.00 o
  -2   2   9       65.16       74.41      3.34 o
  -1   2   9      250.76      249.97      4.99 o
   0   2   9       20.51       28.19      2.35 o
   1   2   9      109.89      143.41      3.64 o
   2   2   9       89.52      112.23      4.23 o
   3   2   9      377.20      429.12      7.10 o
   4   2   9      211.62      229.13      6.74 o
   5   2   9      157.96      181.95      8.31 o
   6   2   9        0.10        5.64      5.59 o
   7   2   9      319.25      306.25     11.06 o
   8   2   9       16.73       19.37     21.40 o
  -7   3   9       15.40       19.83     10.27 o
  -6   3   9       77.99       94.56     16.21 o
  -5   3   9       33.67       45.66      5.79 o
  -4   3   9        1.72       -4.11      3.77 o
  -3   3   9       51.03       61.82      4.14 o
  -2   3   9       76.38       97.57      4.16 o
  -1   3   9      215.60      192.79      4.20 o
   0   3   9       37.78       45.75      2.70 o
   1   3   9        1.48       -0.90      2.32 o
   2   3   9        1.64       -0.70      2.38 o
   3   3   9       20.97       17.78      3.31 o
   4   3   9       86.26       99.74      7.44 o
   5   3   9       28.84       26.67      5.10 o
   6   3   9      415.47      424.53     11.97 o
   7   3   9      187.57      172.35     10.44 o
   8   3   9       47.76       48.01     13.78 o
  -7   4   9       43.71       79.74     18.18 o
  -6   4   9       33.18       49.97     11.22 o
  -5   4   9        0.29       -1.10      6.37 o
  -4   4   9      181.97      195.95      7.43 o
  -3   4   9        0.01        0.68      3.38 o
  -2   4   9      153.07      157.89      4.88 o
  -1   4   9       83.88       86.16      3.91 o
   0   4   9       77.51       86.65      3.10 o
   1   4   9        4.35        4.00      2.57 o
   2   4   9       70.62       75.24      3.95 o
   3   4   9       10.35        7.26      3.43 o
   4   4   9      415.94      440.48      9.81 o
   5   4   9        4.13       -3.65      4.95 o
   6   4   9        5.25        9.01      6.72 o
   7   4   9      133.58      140.66     11.73 o
   8   4   9        2.99       -5.84      9.32 o
  -6   5   9       78.46       81.97      9.23 o
  -5   5   9      250.89      264.63     12.81 o
  -4   5   9      134.38      127.56      8.42 o
  -3   5   9      197.00      197.25      6.23 o
  -2   5   9       82.53       99.62      4.29 o
  -1   5   9       69.88       77.49      3.91 o
   0   5   9      782.55      804.72      9.37 o
   1   5   9      689.02      709.36      9.46 o
   2   5   9     1031.40     1098.29     14.09 o
   3   5   9      445.46      468.34      9.57 o
   4   5   9      202.09      227.13      8.56 o
   5   5   9      260.01      250.43      9.44 o
   6   5   9        5.02        1.17      6.62 o
   7   5   9       83.50       77.22      9.05 o
   8   5   9       21.85       10.12      7.81 o
  -6   6   9        5.73        8.55     10.52 o
  -5   6   9      108.65      111.62     11.25 o
  -4   6   9        0.24       -2.11      5.95 o
  -3   6   9        1.77       -6.04      4.75 o
  -2   6   9       51.10       63.84      4.32 o
  -1   6   9      107.11       90.54      4.06 o
   0   6   9        0.88        0.71      2.29 o
   1   6   9       33.18       29.51      3.65 o
   2   6   9      167.36      180.23      5.98 o
   3   6   9      119.96      118.65      7.94 o
   4   6   9       93.82       98.16      8.80 o
   5   6   9      282.01      294.16     10.11 o
   6   6   9       49.76       47.15      6.78 o
   7   6   9       81.85       83.79      9.23 o
   8   6   9        0.63       -4.78     10.55 o
  -5   7   9        6.28       19.65      9.74 o
  -4   7   9      394.61      371.91     11.88 o
  -3   7   9      192.12      186.67     13.79 o
  -2   7   9      679.82      689.85     10.08 o
  -1   7   9      300.86      312.19      6.91 o
   0   7   9     2042.86     1968.60     23.43 o
   1   7   9     2704.30     2605.18     29.72 o
   2   7   9     2140.05     2065.47     23.20 o
   3   7   9     1211.67     1213.49     17.24 o
   4   7   9      432.63      411.72     10.98 o
   5   7   9      298.60      301.54     12.44 o
   6   7   9       10.17        6.85      6.28 o
   7   7   9      425.53      419.62     19.49 o
   8   7   9      197.22      203.42     16.37 o
  -5   8   9        4.19        3.08      6.96 o
  -4   8   9      271.50      255.20     18.62 o
  -3   8   9       90.14      107.74      8.16 o
  -2   8   9      207.26      206.23      6.68 o
  -1   8   9      336.08      345.81      7.79 o
   0   8   9      308.29      282.88      8.14 o
   1   8   9       14.95       11.73      4.18 o
   2   8   9       53.52       45.73      4.95 o
   3   8   9        2.74        0.06      5.15 o
   4   8   9        0.40       -3.89      6.72 o
   5   8   9        0.10       -0.85      6.62 o
   6   8   9       62.01       43.16      8.33 o
   7   8   9      195.10      171.79     21.69 o
  -4   9   9        8.54        0.44      5.96 o
  -3   9   9      116.39      117.27      6.49 o
  -2   9   9       47.33       58.36      5.32 o
  -1   9   9      265.38      238.67      6.84 o
   0   9   9        8.52        6.04      4.74 o
   1   9   9       39.46       35.13      5.07 o
   2   9   9      126.91      141.67      7.19 o
   3   9   9      125.97      137.85      8.72 o
   4   9   9      129.33      132.00      9.19 o
   5   9   9      105.68       92.36      9.02 o
   6   9   9       47.98       54.86     10.76 o
   7   9   9        0.08      -12.90     13.49 o
  -4  10   9       90.36       98.77     41.04 o
  -3  10   9       30.46       26.03      7.09 o
  -2  10   9        7.69        0.81      6.18 o
  -1  10   9       29.04       27.88      5.41 o
   0  10   9       82.94       71.04      8.96 o
   1  10   9        4.83        8.79      4.68 o
   2  10   9       52.38       54.63      5.86 o
   3  10   9       44.75       51.53      7.20 o
   4  10   9      109.89      103.95      8.85 o
   5  10   9       68.81       76.56     10.57 o
   6  10   9        0.03       -9.10      9.51 o
  -3  11   9       43.03       14.41     16.12 o
  -2  11   9        0.23       -9.47      6.31 o
  -1  11   9        0.78        2.67      6.07 o
   0  11   9       14.88        3.06      6.20 o
   1  11   9      122.22      110.22      8.23 o
   2  11   9       44.26       39.68      5.80 o
   3  11   9       18.45       11.51      6.57 o
   4  11   9       25.94       14.88      8.68 o
   5  11   9        0.07        2.56      9.09 o
   6  11   9        4.43       -0.69      9.74 o
  -2  12   9       29.29       33.21      7.20 o
  -1  12   9       43.83       51.56      6.96 o
   0  12   9      150.56      143.65     14.66 o
   1  12   9       27.50       18.94      8.47 o
   2  12   9      145.42      222.21     21.11 o
   3  12   9       28.95       43.17      9.97 o
   4  12   9       24.36       17.28     13.49 o
   5  12   9        1.06       -1.47      9.54 o
   0  13   9        9.67        0.59     10.55 o
   1  13   9      102.00       70.99     10.26 o
   3  13   9       23.86       48.66     14.66 o
  -1 -11  10       67.40       87.78     20.81 o
   0 -11  10      181.23      186.45     19.35 o
  -3 -10  10       34.72       35.52     18.76 o
  -2 -10  10       19.22       13.62     19.64 o
  -1 -10  10       94.24      118.74     19.64 o
   0 -10  10       24.64       17.96     11.43 o
   1 -10  10       32.75       47.49     14.07 o
   2 -10  10        6.15       -1.17     13.49 o
  -5  -9  10      111.34      121.17     14.35 o
  -4  -9  10       12.70       10.63      9.07 o
  -3  -9  10       45.17       48.06     10.27 o
  -2  -9  10        4.92       -3.20     17.88 o
  -1  -9  10       51.89       84.06     22.28 o
   0  -9  10        1.99        9.38      7.59 o
   1  -9  10       58.58       60.46     16.71 o
   2  -9  10      159.75      153.61     17.00 o
   3  -9  10       98.16       90.88     15.83 o
  -5  -8  10       65.77       55.70     12.31 o
  -4  -8  10      104.11      120.94     13.44 o
  -3  -8  10       44.61       57.69      8.27 o
  -2  -8  10       88.37       87.73      8.71 o
  -1  -8  10       38.05       30.81      6.89 o
   0  -8  10       55.69       75.56      6.72 o
   1  -8  10       85.51       92.58      8.29 o
   2  -8  10       25.26       11.15      5.77 o
   3  -8  10      127.67      132.04      9.54 o
   4  -8  10       36.04       38.89      8.43 o
  -6  -7  10        2.93      -16.73     15.54 o
  -5  -7  10       18.21       29.84     11.10 o
  -4  -7  10        0.23      -15.10     10.07 o
  -3  -7  10      114.65      126.77      9.64 o
  -2  -7  10        6.21       -1.01      7.09 o
  -1  -7  10       14.07       16.91      6.46 o
   0  -7  10        6.68        7.75      6.01 o
   1  -7  10      290.18      272.84      9.14 o
   2  -7  10        7.30        6.29      5.35 o
   3  -7  10      166.35      172.56      9.70 o
   4  -7  10        1.45        2.36      9.26 o
   5  -7  10       81.80       89.74     10.52 o
  -6  -6  10        1.86       -4.15      8.25 o
  -5  -6  10        1.04        0.69      7.69 o
  -4  -6  10        4.24       -2.40      6.92 o
  -3  -6  10       78.05       92.71      8.29 o
  -2  -6  10      275.75      264.24      9.55 o
  -1  -6  10      815.87      813.84     15.46 o
   0  -6  10      357.49      347.96      9.91 o
   1  -6  10       26.29       22.78      5.36 o
   2  -6  10        5.20        0.73      5.15 o
   3  -6  10     1013.59     1020.49     20.90 o
   4  -6  10       23.14       24.52      7.23 o
   5  -6  10      467.59      458.93     17.28 o
   6  -6  10       14.09        4.75      9.32 o
  -6  -5  10       56.05       49.37      9.47 o
  -5  -5  10        0.11       -8.14      8.28 o
  -4  -5  10      126.53      127.97      9.61 o
  -3  -5  10       93.77       95.91      8.32 o
  -2  -5  10       66.17       72.33      6.30 o
  -1  -5  10       11.18        1.79      4.42 o
   0  -5  10      177.97      177.24      6.80 o
   1  -5  10     1312.75     1305.84     20.53 o
   2  -5  10        3.53        4.39      5.18 o
   3  -5  10     1151.16     1208.68     23.34 o
   4  -5  10       14.94       10.07     13.11 o
   5  -5  10      507.98      577.96     18.41 o
   6  -5  10       63.71       51.78     11.13 o
  -7  -4  10       25.96       22.58      9.64 o
  -6  -4  10       85.97       72.65      9.99 o
  -5  -4  10       40.65       45.68     17.29 o
  -4  -4  10      250.15      235.47     11.94 o
  -3  -4  10      376.01      372.56     12.40 o
  -2  -4  10      915.12      878.64     16.16 o
  -1  -4  10     1577.32     1562.74     21.67 o
   0  -4  10      584.42      545.59      9.41 o
   1  -4  10     1502.06     1469.00     17.78 o
   2  -4  10      277.84      270.79      8.90 o
   3  -4  10        0.37        1.96      4.79 o
   4  -4  10       73.18       57.47      7.55 o
   5  -4  10      293.50      322.55     12.80 o
   6  -4  10       25.27       16.60      9.58 o
   7  -4  10       67.23       41.63     15.24 o
  -7  -3  10       28.34       14.53      9.24 o
  -6  -3  10      289.86      290.64     13.63 o
  -5  -3  10      357.34      342.69     13.73 o
  -4  -3  10      251.01      254.82     11.62 o
  -3  -3  10      311.84      318.91     11.61 o
  -2  -3  10      144.16      158.70      7.47 o
  -1  -3  10      142.98      155.91      6.16 o
   0  -3  10       90.93      103.20      4.83 o
   1  -3  10       74.31       85.87      4.65 o
   2  -3  10        0.13       -5.53      3.69 o
   3  -3  10       11.55        2.25      6.09 o
   4  -3  10       50.50       53.20      7.57 o
   5  -3  10       24.56       29.89      8.98 o
   6  -3  10        0.01       -1.24     10.35 o
   7  -3  10       15.37       -3.52     12.90 o
  -7  -2  10      147.04      139.07     11.82 o
  -6  -2  10        5.77       -0.85      7.73 o
  -5  -2  10       55.32       59.06      8.66 o
  -4  -2  10       77.01       73.31      8.23 o
  -3  -2  10      131.70      149.44      6.73 o
  -2  -2  10       51.45       45.14      4.09 o
  -1  -2  10      179.91      191.20      5.96 o
   0  -2  10       14.49       14.60      2.79 o
   1  -2  10      486.58      496.35      8.42 o
   2  -2  10       17.52       16.41      4.19 o
   3  -2  10       13.24        6.86      4.80 o
   4  -2  10      169.97      189.39      8.50 o
   5  -2  10      156.76      182.44      8.76 o
   6  -2  10        3.45        3.88      7.35 o
   7  -2  10      413.94      381.69     24.04 o
  -7  -1  10        3.54       -0.02      9.40 o
  -6  -1  10        0.07       -1.91      7.64 o
  -5  -1  10      102.19      103.13      9.36 o
  -4  -1  10        6.53       -5.38      5.41 o
  -3  -1  10      145.13      153.59      6.06 o
  -2  -1  10     1224.68     1213.07     27.03 o
  -1  -1  10      662.11      647.34      9.83 o
   0  -1  10     1322.68     1309.88     13.60 o
   1  -1  10      210.82      215.27      4.83 o
   2  -1  10       63.40       67.45      4.85 o
   3  -1  10       37.18       42.24      5.32 o
   4  -1  10        0.14        1.55      4.30 o
   5  -1  10       85.05       96.11      7.33 o
   6  -1  10      127.48      133.87      8.69 o
   7  -1  10       72.90       54.53     14.66 o
   8  -1  10        0.03       18.76     13.49 o
  -7   0  10       25.10       20.86      9.00 o
  -6   0  10       19.98       20.45      7.98 o
  -5   0  10        0.05        5.43      6.06 o
  -4   0  10      132.65      155.85      8.12 o
  -3   0  10       15.42       13.13      3.81 o
  -2   0  10       15.01       13.26      3.43 o
  -1   0  10       21.15       24.89      3.18 o
   0   0  10     1662.34     1657.08     17.56 o
   1   0  10      663.51      647.52      8.53 o
   2   0  10      213.65      207.54      4.85 o
   3   0  10       62.70       80.82      4.54 o
   4   0  10        0.00        0.17      4.23 o
   5   0  10      372.36      380.71      9.71 o
   6   0  10      224.09      229.09      9.57 o
   7   0  10       68.29       60.61     10.76 o
   8   0  10        0.60       -5.28     12.31 o
  -7   1  10      327.20      315.53     23.45 o
  -6   1  10       32.62       54.73      8.57 o
  -5   1  10      495.10      497.01     21.33 o
  -4   1  10       60.03       58.21      5.77 o
  -3   1  10      693.27      689.92     10.85 o
  -2   1  10      354.33      361.36      5.99 o
  -1   1  10       34.90       39.79      3.38 o
   0   1  10     1045.12     1112.22     12.81 o
   1   1  10      562.76      616.96      7.65 o
   2   1  10       79.65      103.54      5.01 o
   3   1  10        0.79        5.94      3.28 o
   4   1  10        2.40        4.28      3.76 o
   5   1  10        5.88        2.47      4.67 o
   6   1  10      123.08      128.59      7.91 o
   7   1  10       17.09        4.72      7.69 o
   8   1  10      133.71      116.70     13.47 o
  -7   2  10      318.11      312.37     28.14 o
  -6   2  10       46.50       61.47      8.90 o
  -5   2  10      111.11      112.28      7.96 o
  -4   2  10       57.83       57.37      4.37 o
  -3   2  10      151.04      167.37      5.03 o
  -2   2  10      181.09      187.18      4.88 o
  -1   2  10        5.61        4.78      2.90 o
   0   2  10        1.84        2.04      2.30 o
   1   2  10      381.35      371.70      5.57 o
   2   2  10        0.10       -1.57      2.06 o
   3   2  10        6.53        0.61      3.43 o
   4   2  10        0.02       -0.86      3.63 o
   5   2  10      107.07      115.20      7.48 o
   6   2  10        0.94       -8.18      5.46 o
   7   2  10      169.62      179.07      9.48 o
   8   2  10        0.11       -3.26      9.92 o
  -7   3  10       20.49       28.49     11.17 o
  -6   3  10        0.01        0.54      8.99 o
  -5   3  10      701.14      703.66     13.47 o
  -4   3  10      310.30      311.20      8.99 o
  -3   3  10      209.37      224.22      6.84 o
  -2   3  10       29.30       43.67      3.92 o
  -1   3  10      437.65      462.22      6.40 o
   0   3  10     2515.38     2474.57     21.39 o
   1   3  10      495.28      498.44      6.90 o
   2   3  10      104.03      116.70      4.22 o
   3   3  10       54.95       67.66      4.56 o
   4   3  10      133.42      135.69      7.95 o
   5   3  10        1.63       -2.40      4.60 o
   6   3  10        6.29        0.62      5.70 o
   7   3  10        0.13       -4.07      6.64 o
   8   3  10        0.01       10.54     10.10 o
  -6   4  10       85.17      104.42     11.94 o
  -5   4  10        8.43        5.37      7.53 o
  -4   4  10       76.54       92.85      6.15 o
  -3   4  10      329.42      321.90      7.47 o
  -2   4  10      509.18      511.62      8.13 o
  -1   4  10      400.64      386.19      7.01 o
   0   4  10     1671.40     1622.61     20.44 o
   1   4  10     1091.62     1105.17     12.09 o
   2   4  10      754.48      743.94     10.36 o
   3   4  10       50.42       47.41      4.49 o
   4   4  10      114.19      124.61      7.30 o
   5   4  10        8.61        5.61      4.78 o
   6   4  10        2.93       -2.90      6.72 o
   7   4  10       95.08       95.63      9.31 o
   8   4  10        2.82       -1.20      9.85 o
  -6   5  10       22.21       26.47      9.85 o
  -5   5  10        0.29       -9.55      6.54 o
  -4   5  10        5.91        5.11      6.37 o
  -3   5  10       49.94       51.84      5.33 o
  -2   5  10        5.24        2.65      3.40 o
  -1   5  10      138.06      146.32      5.29 o
   0   5  10     1544.25     1507.25     16.11 o
   1   5  10     1135.24     1077.32     15.21 o
   2   5  10      619.93      591.43      9.85 o
   3   5  10        4.54        9.86      4.33 o
   4   5  10       28.03       33.90      5.77 o
   5   5  10       12.49        9.12      5.46 o
   6   5  10       33.73       29.59      7.64 o
   7   5  10        0.37      -10.43     11.30 o
   8   5  10       15.89       21.11     11.19 o
  -6   6  10       65.32       55.19     13.19 o
  -5   6  10       54.44       71.07      8.70 o
  -4   6  10       12.59       10.18      6.54 o
  -3   6  10      179.84      197.07      9.44 o
  -2   6  10       29.65       30.83      4.42 o
  -1   6  10       10.44       13.98      3.79 o
   0   6  10      217.55      216.44      5.44 o
   1   6  10      175.17      193.15      6.05 o
   2   6  10       35.68       45.75      4.23 o
   3   6  10       10.14        4.59      5.10 o
   4   6  10       68.92       72.62      6.85 o
   5   6  10       46.40       43.31      6.44 o
   6   6  10      148.89      158.33      8.98 o
   7   6  10      108.06      108.20     16.23 o
   8   6  10      289.20      294.89     18.23 o
  -5   7  10      202.28      224.51     11.22 o
  -4   7  10       18.62       24.54      6.99 o
  -3   7  10       21.23       26.45      8.86 o
  -2   7  10       23.04       26.43      4.66 o
  -1   7  10      175.65      181.76      6.57 o
   0   7  10      169.42      178.46      6.48 o
   1   7  10       43.96       39.70      4.18 o
   2   7  10        5.08        3.23      3.87 o
   3   7  10       77.91       86.59      6.50 o
   4   7  10       16.60        8.63      5.54 o
   5   7  10        2.18       -2.11      5.64 o
   6   7  10        0.65       -8.02      6.12 o
   7   7  10      244.15      227.70     29.02 o
   8   7  10       37.02       27.64     15.83 o
  -5   8  10      229.16      241.67     23.16 o
  -4   8  10      104.02      117.34      8.27 o
  -3   8  10      527.34      525.64     16.03 o
  -2   8  10      631.21      652.55     11.21 o
  -1   8  10      205.68      199.68      6.72 o
   0   8  10       14.67       12.92      4.47 o
   1   8  10       46.65       57.61      5.69 o
   2   8  10       35.41       39.46      5.04 o
   3   8  10       43.16       40.29      6.93 o
   4   8  10        3.77       -1.38      7.14 o
   5   8  10      282.67      277.05     12.07 o
   6   8  10       54.95       46.75     10.76 o
   7   8  10        2.96        2.93     14.66 o
  -4   9  10       29.26       22.28      9.95 o
  -3   9  10        5.94        3.01      5.68 o
  -2   9  10       77.61       93.56      7.38 o
  -1   9  10       69.93       76.01      5.27 o
   0   9  10       93.47       99.69      5.58 o
   1   9  10      565.19      556.03     11.76 o
   2   9  10       11.30       14.01      5.45 o
   3   9  10       30.49       17.66      6.80 o
   4   9  10        6.68       -1.12      7.87 o
   5   9  10        2.82       -1.48      7.22 o
   6   9  10        5.99       -6.60      8.91 o
   7   9  10       14.41        2.93     15.83 o
  -3  10  10        9.75       17.48      8.91 o
  -2  10  10        0.38       -6.25      6.43 o
  -1  10  10        0.00       -7.78      5.19 o
   0  10  10      331.48      328.76      9.18 o
   1  10  10      392.91      430.40     14.23 o
   2  10  10      149.22      158.68     15.11 o
   3  10  10       12.76       10.08      6.78 o
   4  10  10       20.59       23.48      7.40 o
   5  10  10        8.38        9.29     21.40 o
   6  10  10       26.50        2.05      9.54 o
  -2  11  10        1.41        5.86      8.29 o
  -1  11  10        0.08       -6.24      6.28 o
   0  11  10       11.95       20.38      5.77 o
   1  11  10      134.68      144.57      7.03 o
   2  11  10       67.84       83.20      7.72 o
   3  11  10        8.84        2.35      7.84 o
   4  11  10       23.28       22.89     12.31 o
   5  11  10       11.62        0.47      9.09 o
   6  11  10        0.29      -10.09      9.74 o
  -1  12  10        0.13        2.93      6.72 o
   0  12  10       14.91        7.46      7.29 o
   1  12  10       84.68       85.08     17.00 o
   2  12  10       44.38       68.53      9.67 o
   3  12  10       55.21       73.36      9.43 o
   4  12  10        0.02       -3.14      8.85 o
   1  13  10       72.84       63.91     14.07 o
   2  13  10        3.86       22.28     13.49 o
  -3 -10  11       47.48       54.89     11.41 o
  -2 -10  11      152.59      152.84     12.67 o
  -1 -10  11        3.19       -2.27      8.68 o
   0 -10  11       63.32       74.61     17.30 o
   1 -10  11       14.26      -10.55     14.66 o
  -4  -9  11        2.08       -7.71     11.06 o
  -3  -9  11       11.38       14.19      9.85 o
  -2  -9  11       16.26       13.81     10.85 o
  -1  -9  11       20.49       26.02      8.99 o
   0  -9  11       57.59       74.10      9.42 o
   1  -9  11        0.34        0.28      7.37 o
   2  -9  11       10.90       17.09      7.46 o
   3  -9  11       21.62       28.44      7.69 o
  -5  -8  11        0.24       -5.00     14.66 o
  -4  -8  11       36.78       30.95     15.83 o
  -3  -8  11       12.25       12.77      9.16 o
  -2  -8  11       26.32       28.67      7.58 o
  -1  -8  11       75.31       85.13      8.79 o
   0  -8  11      116.39      131.19      9.78 o
   1  -8  11        0.00       -4.93      6.09 o
   2  -8  11       35.45       27.23      8.02 o
   3  -8  11       35.81       31.89      7.90 o
   4  -8  11       50.20       64.87      9.65 o
  -5  -7  11       92.41       78.14     17.00 o
  -4  -7  11        2.12      -14.31      9.54 o
  -3  -7  11       15.98       10.85      7.19 o
  -2  -7  11        6.02        1.43      6.44 o
  -1  -7  11       14.59       13.38      6.72 o
   0  -7  11      157.93      155.72     12.38 o
   1  -7  11       57.22       51.69      8.73 o
   2  -7  11       19.30       20.23      6.61 o
   3  -7  11      175.27      166.00     11.90 o
   4  -7  11       33.69       39.89      8.99 o
   5  -7  11       44.42       45.92     10.09 o
  -6  -6  11        0.77       -6.09     10.68 o
  -5  -6  11        0.25        0.22     10.27 o
  -4  -6  11        2.02       -3.78     11.41 o
  -3  -6  11       90.88      108.14      8.62 o
  -2  -6  11        0.06        1.40      6.36 o
  -1  -6  11        0.02        1.21      6.12 o
   0  -6  11      261.42      288.71     11.94 o
   1  -6  11      184.03      150.14      8.76 o
   2  -6  11       53.27       52.65      7.41 o
   3  -6  11        0.96       -6.96      9.38 o
   4  -6  11      228.48      237.06     11.62 o
   5  -6  11        4.79      -12.66      8.44 o
  -6  -5  11       77.96       53.58      9.86 o
  -5  -5  11       16.90        4.45     10.56 o
  -4  -5  11      234.45      228.34     11.82 o
  -3  -5  11        8.80        8.89      5.69 o
  -2  -5  11      125.22      123.11     11.09 o
  -1  -5  11       43.06       31.25      5.66 o
   0  -5  11      470.32      440.78     10.05 o
   1  -5  11      194.94      187.43     10.10 o
   2  -5  11      707.88      699.40     14.42 o
   3  -5  11       85.50       88.86      8.20 o
   4  -5  11       13.79       12.57      7.20 o
   5  -5  11        0.55       -1.02      8.73 o
   6  -5  11       22.55       24.61     10.28 o
  -6  -4  11      101.85       99.69     13.13 o
  -5  -4  11        0.04      -10.97      7.31 o
  -4  -4  11      214.41      226.58     11.50 o
  -3  -4  11       13.25        9.63      5.54 o
  -2  -4  11      255.25      238.00      9.29 o
  -1  -4  11     1345.50     1311.02     31.82 o
   0  -4  11     1773.57     1660.22     28.00 o
   1  -4  11      105.31      105.97      5.90 o
   2  -4  11       72.78       73.84      6.20 o
   3  -4  11       75.61       63.65      7.58 o
   4  -4  11        0.58       -9.32      6.21 o
   5  -4  11      137.91      143.66     15.20 o
   6  -4  11       28.16       20.77      9.85 o
  -7  -3  11      107.01      116.39     11.71 o
  -6  -3  11        2.26       -8.89      9.10 o
  -5  -3  11       66.33       83.53     10.70 o
  -4  -3  11       13.43       21.79      7.53 o
  -3  -3  11       80.25       92.35      9.73 o
  -2  -3  11      149.90      155.97      7.75 o
  -1  -3  11      714.25      738.59     14.39 o
   0  -3  11      467.90      455.81      9.77 o
   1  -3  11      308.18      295.57      8.20 o
   2  -3  11       25.48       21.72      5.28 o
   3  -3  11      142.44      153.07      7.66 o
   4  -3  11      118.74      121.20      7.59 o
   5  -3  11       87.78       90.80      9.04 o
   6  -3  11       43.06       59.11     10.76 o
   7  -3  11        1.48       -5.86     12.90 o
  -7  -2  11       29.00       12.37      9.20 o
  -6  -2  11      154.81      139.85     11.26 o
  -5  -2  11      101.38      103.49      9.81 o
  -4  -2  11      432.56      428.54     14.25 o
  -3  -2  11      126.57      128.04     10.66 o
  -2  -2  11        9.99        5.35      4.71 o
  -1  -2  11      525.84      531.56      9.37 o
   0  -2  11      992.00     1022.72     15.22 o
   1  -2  11      210.11      214.40      7.16 o
   2  -2  11      213.17      233.17      8.54 o
   3  -2  11        0.91       -4.78      4.83 o
   4  -2  11       23.12       31.26      5.92 o
   5  -2  11      138.95      153.46      8.59 o
   6  -2  11       59.54       52.84     11.13 o
   7  -2  11       63.11       55.11     15.24 o
  -7  -1  11      247.06      237.27     19.81 o
  -6  -1  11       89.49      111.31     18.91 o
  -5  -1  11       24.42       22.08      7.64 o
  -4  -1  11       47.91       37.34      7.54 o
  -3  -1  11       42.59       42.73      5.17 o
  -2  -1  11       89.91      113.89      8.81 o
  -1  -1  11      272.19      271.69      6.75 o
   0  -1  11      247.38      262.08      6.04 o
   1  -1  11       74.01       86.13      4.99 o
   2  -1  11        8.03        4.30      3.54 o
   3  -1  11      365.07      399.88     11.84 o
   4  -1  11      106.98      120.90      7.55 o
   5  -1  11      166.86      191.24      9.20 o
   6  -1  11       45.16       42.43      8.49 o
   7  -1  11        2.57       -2.35     12.31 o
  -7   0  11        0.45       -4.30      8.88 o
  -6   0  11        3.62        5.43      7.67 o
  -5   0  11        1.80       -3.30      7.22 o
  -4   0  11       50.24       60.70      5.57 o
  -3   0  11      991.56     1020.76     14.35 o
  -2   0  11      618.40      649.13     11.41 o
  -1   0  11      186.81      179.86      5.75 o
   0   0  11        8.44        7.65      2.19 o
   1   0  11        1.82        4.24      2.93 o
   2   0  11      120.10      143.02      4.94 o
   3   0  11      916.03      958.32     14.91 o
   4   0  11        0.37        0.98      4.52 o
   5   0  11       64.54       65.70      6.00 o
   6   0  11      172.32      176.01      8.93 o
   7   0  11      181.59      208.73     14.71 o
   8   0  11       19.67        1.76     14.07 o
  -7   1  11       66.59       62.87     12.44 o
  -6   1  11       19.00        7.62      9.40 o
  -5   1  11      193.61      217.23     10.04 o
  -4   1  11      163.47      177.81      6.95 o
  -3   1  11     1279.28     1285.42     16.58 o
  -2   1  11       39.84       48.94      4.16 o
  -1   1  11      529.35      551.54     11.48 o
   0   1  11     2085.70     2063.96     23.26 o
   1   1  11     1318.21     1307.18     13.95 o
   2   1  11       55.14       65.76      4.40 o
   3   1  11      308.67      316.82      7.00 o
   4   1  11        8.09       15.37      4.76 o
   5   1  11      722.32      725.76     15.22 o
   6   1  11       10.53        2.73      5.75 o
   7   1  11      145.25      168.02     13.88 o
   8   1  11       10.41        5.28     14.66 o
  -6   2  11      155.44      156.24     18.04 o
  -5   2  11        6.46        4.50      6.21 o
  -4   2  11      200.98      213.96      8.33 o
  -3   2  11      577.01      615.83     10.19 o
  -2   2  11      234.19      239.94      6.27 o
  -1   2  11        5.86        5.76      3.00 o
   0   2  11      547.60      553.47      7.44 o
   1   2  11      997.86     1004.45     11.54 o
   2   2  11      221.97      238.76      6.10 o
   3   2  11       16.57       11.55      3.55 o
   4   2  11       13.44       15.62      5.14 o
   5   2  11        5.59        6.32      5.54 o
   6   2  11      386.76      382.57     11.90 o
   7   2  11        1.78        6.32     11.09 o
   8   2  11      132.91      120.45     13.35 o
  -6   3  11        1.48       10.90      7.73 o
  -5   3  11      194.86      227.77     16.10 o
  -4   3  11      226.72      244.69      8.53 o
  -3   3  11      539.29      560.03     12.52 o
  -2   3  11        3.47        3.63      3.15 o
  -1   3  11       17.80       16.50      3.13 o
   0   3  11      257.39      256.06      5.49 o
   1   3  11        4.77        1.80      2.86 o
   2   3  11     1006.19     1009.51     11.18 o
   3   3  11      868.21      880.59     12.85 o
   4   3  11     1392.88     1436.38     20.35 o
   5   3  11      163.10      181.36      9.39 o
   6   3  11        2.20       -8.39      5.59 o
   7   3  11        0.23       -1.55      6.79 o
   8   3  11       85.99       40.94     12.90 o
  -6   4  11        4.69       -6.77      9.43 o
  -5   4  11       38.56       44.51      7.36 o
  -4   4  11       12.08       37.75     10.48 o
  -3   4  11     1383.57     1423.16     19.37 o
  -2   4  11      920.44      955.75     13.11 o
  -1   4  11      912.19      889.09     11.22 o
   0   4  11     1838.74     1875.60     18.31 o
   1   4  11      588.30      590.40      8.36 o
   2   4  11      792.57      817.89     11.23 o
   3   4  11       62.65       70.26      5.58 o
   4   4  11      135.18      140.12      6.90 o
   5   4  11      106.63      111.45      6.86 o
   6   4  11      341.70      341.86     13.07 o
   7   4  11       39.44       25.36      7.83 o
   8   4  11       69.42       58.38     12.23 o
  -6   5  11       28.76       33.88     10.42 o
  -5   5  11      248.36      254.36     13.52 o
  -4   5  11      113.04      131.98      9.29 o
  -3   5  11       18.18       19.29      8.00 o
  -2   5  11       37.05       45.91      5.76 o
  -1   5  11      113.61      113.39      5.32 o
   0   5  11      218.88      241.34      5.82 o
   1   5  11       33.24       34.54      3.66 o
   2   5  11      211.45      200.26      6.06 o
   3   5  11       24.02       21.57      4.97 o
   4   5  11       99.99      110.72      7.25 o
   5   5  11       12.65        7.67      5.59 o
   6   5  11       23.28       21.84      7.65 o
   7   5  11        0.57        2.18      7.50 o
   8   5  11        3.57        1.36     10.34 o
  -5   6  11      120.95      123.68     18.94 o
  -4   6  11       20.04       18.34      7.23 o
  -3   6  11     1092.63     1118.41     21.42 o
  -2   6  11      345.61      364.97      9.71 o
  -1   6  11      199.84      191.07      6.87 o
   0   6  11       45.08       46.46      3.68 o
   1   6  11       86.81      102.75      5.41 o
   2   6  11       76.26       76.11      4.87 o
   3   6  11      373.22      373.49     16.25 o
   4   6  11      401.12      413.63     11.35 o
   5   6  11      337.92      339.94     12.81 o
   6   6  11       78.78       85.17      9.22 o
   7   6  11      404.57      373.15     18.45 o
   8   6  11       82.89       96.96     13.68 o
  -5   7  11      214.72      219.01     11.47 o
  -4   7  11       57.41       51.07      7.76 o
  -3   7  11       97.21      104.08     11.26 o
  -2   7  11        1.84       10.25      6.69 o
  -1   7  11        3.15       -0.50      4.33 o
   0   7  11      170.55      176.31      8.05 o
   1   7  11      114.57      117.20      5.22 o
   2   7  11       54.26       47.90      4.92 o
   3   7  11       49.44       48.50      6.07 o
   4   7  11        6.60       17.97      5.85 o
   5   7  11       10.31        5.28      6.08 o
   6   7  11      406.54      382.32     12.24 o
   7   7  11        1.19       -6.35      9.74 o
  -4   8  11        0.40        5.54      6.61 o
  -3   8  11       94.84       97.89     15.06 o
  -2   8  11       47.56       54.02      5.78 o
  -1   8  11      151.32      151.79      6.48 o
   0   8  11       32.41       33.77      5.30 o
   1   8  11      215.77      229.10      8.60 o
   2   8  11        7.32       -8.48      5.82 o
   3   8  11      292.81      302.30     18.71 o
   4   8  11     1523.96     1514.95     27.75 o
   5   8  11       59.85       63.38      8.68 o
   6   8  11       64.45       35.12     10.57 o
   7   8  11        0.82       16.42     15.83 o
  -4   9  11       54.38       47.77     13.06 o
  -3   9  11        0.00       -8.85      5.90 o
  -2   9  11      189.85      211.84     10.46 o
  -1   9  11        0.43       -3.13      4.49 o
   0   9  11      717.75      737.06     12.43 o
   1   9  11      524.49      525.16     11.94 o
   2   9  11     2022.13     1932.64     51.30 o
   3   9  11      297.59      285.00     11.56 o
   4   9  11      167.08      154.08     10.08 o
   5   9  11       27.59        7.27      9.32 o
   6   9  11       17.86       16.70      9.92 o
   7   9  11      102.04       71.53     18.18 o
  -3  10  11       20.42       23.75     13.78 o
  -2  10  11        4.08       -9.47      7.84 o
  -1  10  11       17.35       13.66      4.96 o
   0  10  11       49.60       43.16      5.22 o
   1  10  11       28.68       13.82      7.11 o
   2  10  11        3.31       -3.20      6.20 o
   3  10  11       61.60       58.73      7.81 o
   4  10  11       20.99       17.30      9.12 o
   5  10  11        0.70        2.18      9.32 o
   6  10  11       38.18       30.57     10.57 o
  -2  11  11       61.76       63.47      9.92 o
  -1  11  11        0.94        7.33     12.02 o
   0  11  11        9.68       12.25      6.75 o
   1  11  11       30.42       42.82      6.59 o
   2  11  11        1.69        5.45      6.33 o
   3  11  11       41.09       36.15     10.26 o
   4  11  11        2.42        3.52      9.12 o
   5  11  11        0.72      -11.80      9.32 o
  -1  12  11        0.28       -7.08      8.26 o
   0  12  11        1.80        1.50      9.97 o
   1  12  11       83.21       83.26     14.66 o
   2  12  11        1.44        4.50      7.16 o
   3  12  11       32.86       40.72     12.31 o
   4  12  11      143.35      158.81     12.35 o
  -1 -10  12      352.33      402.80     21.11 o
   0 -10  12        7.84       -8.00     15.24 o
  -3  -9  12       70.99      107.89     12.52 o
  -2  -9  12        0.04        1.07     12.31 o
  -1  -9  12        3.82       -0.69      8.99 o
   0  -9  12        4.29        2.10      8.56 o
   1  -9  12      252.23      311.11     13.81 o
   2  -9  12        5.59       -5.26     15.24 o
  -4  -8  12       44.64       64.74     12.53 o
  -3  -8  12       27.23       23.28      9.58 o
  -2  -8  12        9.50       33.31      9.72 o
  -1  -8  12      172.83      200.66     16.42 o
   0  -8  12       12.03       16.25      8.44 o
   1  -8  12        2.49        3.71      7.89 o
   2  -8  12        2.07       -5.92      7.59 o
   3  -8  12        1.89       -9.15      7.81 o
  -5  -7  12       48.86       43.15     12.35 o
  -4  -7  12       40.20       43.14     11.38 o
  -3  -7  12       10.61        7.71      7.27 o
  -2  -7  12       34.71       14.30      7.58 o
  -1  -7  12      200.94      196.61     10.77 o
   0  -7  12      177.85      192.05     10.58 o
   1  -7  12       14.51       11.82      6.99 o
   2  -7  12        0.11       -6.04      6.46 o
   3  -7  12       16.94        0.00      8.17 o
   4  -7  12        3.36       14.48     14.36 o
  -5  -6  12        4.98       -7.07     10.27 o
  -4  -6  12       18.41       23.39     11.18 o
  -3  -6  12       53.06       54.65      8.32 o
  -2  -6  12       39.23       44.31      7.83 o
  -1  -6  12      445.40      437.67     16.79 o
   0  -6  12      171.10      168.85      9.79 o
   1  -6  12      556.67      581.38     15.43 o
   2  -6  12        0.11       -9.79      6.73 o
   3  -6  12        1.13      -13.08      9.77 o
   4  -6  12       90.81      106.63     11.13 o
   5  -6  12      117.93      126.46     12.61 o
  -6  -5  12       42.03       26.09      9.65 o
  -5  -5  12        1.17       -0.01      7.99 o
  -4  -5  12        9.63        8.67      6.29 o
  -3  -5  12      632.15      602.28     16.66 o
  -2  -5  12      163.89      170.94     10.16 o
  -1  -5  12      807.11      769.02     19.99 o
   0  -5  12      127.97      101.40      7.11 o
   1  -5  12       16.64       28.94      6.56 o
   2  -5  12     1113.48     1144.32     23.14 o
   3  -5  12      265.54      266.94     11.67 o
   4  -5  12      414.37      397.66     14.16 o
   5  -5  12       18.87       26.49      9.72 o
   6  -5  12        2.99       -6.63      9.72 o
  -6  -4  12       25.39       14.80      9.22 o
  -5  -4  12      402.68      375.66     15.15 o
  -4  -4  12      416.59      441.57     20.06 o
  -3  -4  12      671.63      635.88     17.62 o
  -2  -4  12       55.71       69.84      6.73 o
  -1  -4  12       19.39       29.21      5.66 o
   0  -4  12       13.60       11.35      5.00 o
   1  -4  12       88.67       93.50      8.20 o
   2  -4  12        8.11       11.64      5.28 o
   3  -4  12        0.45       -6.98      8.03 o
   4  -4  12       32.92       12.68      9.07 o
   5  -4  12       50.67       44.80      9.85 o
   6  -4  12      158.21      164.42     23.45 o
  -6  -3  12        0.03       -3.07      8.42 o
  -5  -3  12       63.00       78.04      9.97 o
  -4  -3  12      445.41      481.66     13.14 o
  -3  -3  12       61.99       73.21      7.87 o
  -2  -3  12       48.66       47.17      8.55 o
  -1  -3  12      329.95      333.98     10.22 o
   0  -3  12      312.12      333.68      9.94 o
   1  -3  12      109.67      126.51      7.07 o
   2  -3  12       25.17       23.45      5.45 o
   3  -3  12       84.87       82.73      6.85 o
   4  -3  12      117.97      128.26     16.13 o
   5  -3  12       17.14        1.69      6.96 o
   6  -3  12       10.85       12.31     12.31 o
   7  -3  12        0.01        3.52     13.49 o
  -6  -2  12       43.51       31.38      9.36 o
  -5  -2  12       63.11       59.63      9.22 o
  -4  -2  12      840.79      834.95     20.47 o
  -3  -2  12      140.45      152.54      8.25 o
  -2  -2  12      419.07      383.76     10.77 o
  -1  -2  12      155.37      177.47      7.73 o
   0  -2  12      519.59      512.86     11.70 o
   1  -2  12      204.53      221.24      8.41 o
   2  -2  12       80.05       79.85      6.31 o
   3  -2  12      260.82      271.96      9.67 o
   4  -2  12      300.88      319.11     10.60 o
   5  -2  12       17.74        6.14      7.06 o
   6  -2  12      244.91      252.12     21.11 o
   7  -2  12       95.83      124.30     18.76 o
  -6  -1  12        9.46        6.13      8.45 o
  -5  -1  12       15.43       -2.11      7.65 o
  -4  -1  12        0.60       -5.14      5.84 o
  -3  -1  12       82.24      104.36      7.03 o
  -2  -1  12      413.92      406.99     10.57 o
  -1  -1  12       16.01       15.83      4.28 o
   0  -1  12      263.88      252.55      8.75 o
   1  -1  12      703.99      704.45     13.89 o
   2  -1  12        2.00        3.83      4.74 o
   3  -1  12       14.20       18.33      5.51 o
   4  -1  12        5.75        2.81      5.45 o
   5  -1  12      316.19      333.03     11.45 o
   6  -1  12        7.91      -11.05     11.43 o
   7  -1  12       58.58       48.08     15.83 o
  -6   0  12       39.31       40.74      9.24 o
  -5   0  12      192.27      215.26     11.84 o
  -4   0  12      166.30      172.91      8.09 o
  -3   0  12     1054.05     1000.38     24.99 o
  -2   0  12       46.57       61.61      5.71 o
  -1   0  12     2615.09     2521.24     27.77 o
   0   0  12      538.56      533.45     10.32 o
   1   0  12     1365.82     1351.43     16.87 o
   2   0  12     1415.02     1384.05     19.17 o
   3   0  12     1484.82     1462.71     20.42 o
   4   0  12      630.33      649.53     15.64 o
   5   0  12       83.78       90.02      8.55 o
   6   0  12      122.53      125.02      8.25 o
   7   0  12      140.96      143.06     19.35 o
  -6   1  12       83.43       88.08      9.91 o
  -5   1  12      771.93      732.97     21.16 o
  -4   1  12      123.62      125.76      8.06 o
  -3   1  12     1282.58     1255.92     18.18 o
  -2   1  12      239.81      240.64      6.98 o
  -1   1  12      167.60      177.00      5.85 o
   0   1  12        1.48        0.76      2.67 o
   1   1  12        8.10        4.43      3.13 o
   2   1  12      147.96      168.32      5.96 o
   3   1  12     1089.75     1067.04     14.85 o
   4   1  12      263.56      270.50     10.24 o
   5   1  12      287.77      300.37     10.62 o
   6   1  12       90.19       85.92      7.68 o
   7   1  12       52.21       57.39     11.17 o
  -6   2  12       44.36       51.13     15.83 o
  -5   2  12       43.23       48.21      7.54 o
  -4   2  12     1075.61     1087.10     20.56 o
  -3   2  12      430.69      447.13      8.82 o
  -2   2  12     2037.29     2063.28     27.66 o
  -1   2  12      510.25      524.70     10.04 o
   0   2  12       91.53       96.30      4.33 o
   1   2  12      434.38      422.62      7.12 o
   2   2  12      370.59      370.95      8.12 o
   3   2  12      100.86      120.78      6.33 o
   4   2  12      122.85      147.15      8.06 o
   5   2  12      279.92      280.08     10.38 o
   6   2  12      148.10      150.09      9.01 o
   7   2  12       44.41       61.49      8.52 o
   8   2  12        4.09        9.56     12.90 o
  -6   3  12      183.25      222.69     13.52 o
  -5   3  12        6.50        8.53      9.89 o
  -4   3  12       34.94       30.20      5.56 o
  -3   3  12       20.01       29.47      5.26 o
  -2   3  12      859.09      879.67     12.40 o
  -1   3  12       22.26       21.06      3.65 o
   0   3  12      174.41      183.33      5.06 o
   1   3  12      253.79      247.18      5.85 o
   2   3  12      319.43      321.43      7.18 o
   3   3  12     1481.17     1508.80     19.05 o
   4   3  12      146.45      157.94      7.29 o
   5   3  12       33.89       38.62      6.69 o
   6   3  12      457.40      454.25     13.12 o
   7   3  12       35.47       36.63      8.02 o
   8   3  12      113.62      107.24     13.77 o
  -6   4  12        3.89       -3.43     12.90 o
  -5   4  12        7.21       11.58     11.43 o
  -4   4  12      404.68      421.23     15.32 o
  -3   4  12      367.88      380.81      9.48 o
  -2   4  12      394.46      409.08      9.14 o
  -1   4  12        0.00       -1.24      3.29 o
   0   4  12      238.18      229.66      6.71 o
   1   4  12      142.57      117.80      4.49 o
   2   4  12      167.88      197.84      6.04 o
   3   4  12      988.89     1055.02     22.43 o
   4   4  12       20.10       19.32      5.28 o
   5   4  12       32.72       39.06      6.66 o
   6   4  12       25.82        6.65      8.29 o
   7   4  12        1.97       -3.95      7.50 o
   8   4  12       52.34       49.97     12.23 o
  -5   5  12        2.10       18.98     13.19 o
  -4   5  12       78.48       76.28      8.63 o
  -3   5  12      578.93      576.02     16.64 o
  -2   5  12       76.13       77.06      8.97 o
  -1   5  12      702.72      638.96     11.38 o
   0   5  12       20.02       31.52      3.57 o
   1   5  12       52.60       70.65      5.39 o
   2   5  12       22.42       17.89      4.07 o
   3   5  12       73.70       77.04      5.98 o
   4   5  12      205.07      222.12      8.32 o
   5   5  12       39.65       37.05      6.48 o
   6   5  12       23.71       24.27      7.87 o
   7   5  12       57.60       61.91      9.06 o
  -5   6  12      241.11      276.19     14.50 o
  -4   6  12       53.13       69.78     12.16 o
  -3   6  12      230.69      227.65     10.56 o
  -2   6  12       40.91       47.62      6.96 o
  -1   6  12       28.19       28.60      4.80 o
   0   6  12        6.75        4.42      4.39 o
   1   6  12        4.09        4.21      3.71 o
   2   6  12       13.50       16.32      4.63 o
   3   6  12       89.09       84.87      7.36 o
   4   6  12      328.82      322.88     10.55 o
   5   6  12      281.54      270.88     10.48 o
   6   6  12      178.38      172.61     11.10 o
   7   6  12        1.92       10.81     10.57 o
  -5   7  12       15.36       21.08      8.24 o
  -4   7  12       21.63       15.15      7.41 o
  -3   7  12      268.59      266.46     11.13 o
  -2   7  12       73.37       90.17      6.69 o
  -1   7  12      508.40      488.48     11.27 o
   0   7  12      158.21      152.83      8.46 o
   1   7  12      996.04      912.11     16.03 o
   2   7  12      530.94      492.22     10.58 o
   3   7  12      682.86      644.31     16.42 o
   4   7  12       41.79       35.24      6.36 o
   5   7  12       23.93       24.33      6.50 o
   6   7  12      146.82      138.66     13.47 o
   7   7  12        0.01      -11.51     14.95 o
  -4   8  12       24.06        8.97      7.18 o
  -3   8  12       12.86       10.42      6.89 o
  -2   8  12       50.19       53.14      6.04 o
  -1   8  12        0.32       -3.84      5.07 o
   0   8  12       67.27       69.23      6.35 o
   1   8  12        9.34        4.34      5.36 o
   2   8  12      104.50      106.79      8.42 o
   3   8  12      426.93      410.66     20.95 o
   4   8  12        0.29        1.54      6.97 o
   5   8  12      136.30      111.10     11.81 o
   6   8  12        1.32       -4.95     14.66 o
   7   8  12       10.40        8.79     15.83 o
  -3   9  12      138.57      134.83      9.06 o
  -2   9  12       10.19       23.31      6.64 o
  -1   9  12      317.18      346.88     11.19 o
   0   9  12       84.82       89.56      6.84 o
   1   9  12       10.81       35.51      6.70 o
   2   9  12        8.82        2.13      6.50 o
   3   9  12        1.13        4.18      6.78 o
   4   9  12       94.59      102.73      9.43 o
   5   9  12       35.98       26.64     10.26 o
   6   9  12       28.97       24.28     10.76 o
  -3  10  12        7.21        0.63      8.03 o
  -2  10  12      126.46      126.37      9.06 o
  -1  10  12        0.89       -9.15      8.35 o
   0  10  12      115.74      106.40     11.25 o
   1  10  12       20.89       39.12      8.33 o
   2  10  12       19.11       14.57      6.96 o
   3  10  12       26.02       45.88      8.03 o
   4  10  12        2.94       -4.45      8.49 o
   5  10  12        5.36        3.79      9.32 o
   6  10  12        1.99        4.49     10.15 o
  -1  11  12       10.73       -2.05      8.71 o
   0  11  12        7.83        2.22      5.27 o
   1  11  12        9.73       -1.19      6.26 o
   2  11  12       11.82        7.85     10.55 o
   3  11  12        8.47       -3.32      8.49 o
   4  11  12        0.03       -9.11      8.91 o
   5  11  12       43.13       52.32     13.49 o
   0  12  12        7.34        7.47      9.32 o
   1  12  12       21.00        0.59     12.90 o
   2  12  12       12.50       11.20      8.02 o
   3  12  12       49.86       67.48     10.00 o
  -2  -9  13        0.68       -4.30      9.42 o
  -1  -9  13       38.74       43.70     16.42 o
   0  -9  13      301.39      421.56     16.76 o
   1  -9  13       62.74       58.35      9.97 o
  -3  -8  13        1.40        9.38     13.49 o
  -2  -8  13      148.81      190.25     14.02 o
  -1  -8  13        0.21      -11.60      8.73 o
   0  -8  13        3.12       -8.49      8.13 o
   1  -8  13        5.16        5.28      8.44 o
   2  -8  13        6.16       13.20      8.56 o
   3  -8  13       60.87       52.14      9.65 o
  -4  -7  13       17.34       14.97     10.95 o
  -3  -7  13       16.16       38.11     14.07 o
  -2  -7  13       47.82       43.97     10.00 o
  -1  -7  13       41.84       56.99     19.35 o
   0  -7  13        5.69       -1.65      6.78 o
   1  -7  13        5.99        3.15      8.02 o
   2  -7  13       13.60        5.99      8.31 o
   3  -7  13        5.05      -10.89      9.97 o
   4  -7  13        9.23       -8.67      8.87 o
  -5  -6  13       16.06        6.61     11.26 o
  -4  -6  13        2.21       -2.06     10.28 o
  -3  -6  13       26.03       30.40      9.74 o
  -2  -6  13      283.36      303.42     16.10 o
  -1  -6  13      332.46      358.78     13.23 o
   0  -6  13      708.26      754.69     21.51 o
   1  -6  13      151.22      146.01      9.82 o
   2  -6  13       26.53       19.71      7.33 o
   3  -6  13       87.75       73.66     11.43 o
   4  -6  13       98.80      104.20     14.66 o
   5  -6  13        3.18       -9.72      9.42 o
  -5  -5  13      155.82      155.00     12.05 o
  -4  -5  13       72.29       74.81     12.37 o
  -3  -5  13      543.69      611.05     17.99 o
  -2  -5  13      125.91      160.61      8.92 o
  -1  -5  13       44.86       52.78     10.16 o
   0  -5  13      117.82      116.96      9.00 o
   1  -5  13       51.86       55.96     11.81 o
   2  -5  13       60.13       58.21     10.68 o
   3  -5  13        0.00      -10.02      6.68 o
   4  -5  13      161.86      156.06     24.04 o
   5  -5  13        4.14        6.72      9.27 o
  -6  -4  13        0.04      -10.85      8.91 o
  -5  -4  13       38.93       56.27      8.05 o
  -4  -4  13       40.87       33.42      7.13 o
  -3  -4  13       41.74       33.07      7.65 o
  -2  -4  13      216.64      236.62      9.88 o
  -1  -4  13       72.53       67.48      6.80 o
   0  -4  13        0.02       -0.09      5.17 o
   1  -4  13       32.52       29.28      5.83 o
   2  -4  13       33.24       33.91      7.06 o
   3  -4  13      174.28      164.46     10.21 o
   4  -4  13      337.01      343.79     13.51 o
   5  -4  13      191.81      189.88     13.61 o
   6  -4  13      195.21      234.53     21.11 o
  -6  -3  13        8.09       -1.86      9.13 o
  -5  -3  13       75.40      101.13     12.69 o
  -4  -3  13       95.33       96.27      8.21 o
  -3  -3  13       24.79       21.89      7.09 o
  -2  -3  13      630.61      616.53     17.07 o
  -1  -3  13      281.11      273.94      9.73 o
   0  -3  13      740.84      708.44     19.38 o
   1  -3  13      230.10      235.42      9.32 o
   2  -3  13      768.97      740.88     15.23 o
   3  -3  13      202.99      221.90      9.34 o
   4  -3  13      104.89      111.81      9.40 o
   5  -3  13       66.79       52.77     10.34 o
   6  -3  13      113.33      140.72     18.18 o
  -6  -2  13       23.50        0.96      9.21 o
  -5  -2  13       99.64       99.15     10.14 o
  -4  -2  13      224.71      229.76     10.18 o
  -3  -2  13      513.98      476.97     12.87 o
  -2  -2  13      135.26      128.23      8.83 o
  -1  -2  13        0.06        3.51      4.86 o
   0  -2  13        0.80        3.68      4.87 o
   1  -2  13        0.34        1.30      4.97 o
   2  -2  13        6.42       -0.97      5.10 o
   3  -2  13        8.97        9.46      6.18 o
   4  -2  13      139.42      139.51      8.53 o
   5  -2  13      115.25      139.57     26.97 o
   6  -2  13        5.17       -3.52     12.31 o
   7  -2  13       57.42       39.87     15.83 o
  -6  -1  13      122.26      114.28     14.91 o
  -5  -1  13       74.17       89.88     12.12 o
  -4  -1  13       61.66       61.57      7.70 o
  -3  -1  13      212.94      236.44      9.40 o
  -2  -1  13        8.87        9.61      6.58 o
  -1  -1  13       12.31       10.29      5.00 o
   0  -1  13        2.56       14.33      7.53 o
   1  -1  13      107.12      126.70      7.97 o
   2  -1  13       60.24       44.67      6.04 o
   3  -1  13      202.70      203.04      8.98 o
   4  -1  13        7.64        4.47      5.74 o
   5  -1  13        0.04        1.95      7.23 o
   6  -1  13        1.29      -16.71     11.14 o
   7  -1  13        3.49       -9.97     12.90 o
  -6   0  13        3.42      -12.34      8.22 o
  -5   0  13        0.01       -1.23      7.43 o
  -4   0  13        3.70       -7.30      6.99 o
  -3   0  13        5.64        0.55      4.83 o
  -2   0  13      142.19      142.26      7.30 o
  -1   0  13        0.04        4.56      4.58 o
   0   0  13      164.91      144.40      6.37 o
   1   0  13       42.39       49.75      5.64 o
   2   0  13      221.16      240.39      9.22 o
   3   0  13      312.00      293.04     10.30 o
   4   0  13       23.64       28.67      6.00 o
   5   0  13       26.03       20.93      6.43 o
   6   0  13       10.05       11.70      6.89 o
   7   0  13        7.23        6.45     13.49 o
  -6   1  13      245.95      254.74     27.57 o
  -5   1  13        4.67        2.55      7.56 o
  -4   1  13     1439.19     1434.02     58.35 o
  -3   1  13       32.27       25.55      4.85 o
  -2   1  13     1530.94     1481.03     21.28 o
  -1   1  13      274.20      260.59      7.70 o
   0   1  13      198.41      191.83      6.91 o
   1   1  13      282.55      274.98      8.06 o
   2   1  13      145.78      143.41      6.02 o
   3   1  13      123.09      135.31      9.06 o
   4   1  13       49.38       49.19      6.65 o
   5   1  13        0.16       -3.00      5.83 o
   6   1  13       89.14       96.84     12.04 o
   7   1  13       85.38       73.30     12.61 o
  -6   2  13       63.71       79.37     12.02 o
  -5   2  13       33.21       24.99      7.98 o
  -4   2  13       37.55       39.02      6.72 o
  -3   2  13       99.93       95.15      7.36 o
  -2   2  13      354.12      360.70      8.00 o
  -1   2  13       90.70       96.92      5.58 o
   0   2  13      466.88      468.61      9.00 o
   1   2  13      125.94      134.04      5.17 o
   2   2  13      391.43      396.73      9.59 o
   3   2  13      297.96      281.72      8.63 o
   4   2  13      200.73      231.94      9.57 o
   5   2  13       23.67       24.00      6.43 o
   6   2  13       56.63       77.03      7.74 o
   7   2  13       56.07       52.70      8.62 o
  -6   3  13       83.46       78.57     17.00 o
  -5   3  13      103.45      129.51     10.20 o
  -4   3  13       96.69       83.97      7.56 o
  -3   3  13        1.20        2.26      4.90 o
  -2   3  13       37.84       49.09      5.73 o
  -1   3  13      151.45      167.07      5.87 o
   0   3  13      307.43      293.62      8.15 o
   1   3  13      154.39      155.23      7.02 o
   2   3  13       65.37       67.62      5.18 o
   3   3  13       33.69       30.06      6.26 o
   4   3  13      468.12      503.97     19.04 o
   5   3  13       13.86        8.14      6.06 o
   6   3  13      633.90      608.15     15.31 o
   7   3  13       74.00       79.03      9.22 o
  -5   4  13       10.89        6.56     10.10 o
  -4   4  13       25.37       25.57     10.26 o
  -3   4  13      285.92      288.15     10.31 o
  -2   4  13       21.00       18.47      5.77 o
  -1   4  13       55.20       50.94      4.63 o
   0   4  13       18.00       25.05      3.48 o
   1   4  13      136.09      149.95      5.44 o
   2   4  13     1275.42     1265.46     21.12 o
   3   4  13      104.00      115.81      6.10 o
   4   4  13     1224.44     1221.73     20.95 o
   5   4  13      337.93      340.36     11.69 o
   6   4  13      179.37      184.35     10.01 o
   7   4  13        3.20       -5.88      9.53 o
  -5   5  13        1.78       -4.03     12.90 o
  -4   5  13       23.80       20.47      8.97 o
  -3   5  13      143.49      132.47      9.35 o
  -2   5  13       82.46       89.79      7.10 o
  -1   5  13      307.37      292.29      8.44 o
   0   5  13      479.12      438.34      9.31 o
   1   5  13      122.63      128.27      5.14 o
   2   5  13      730.75      736.41     13.90 o
   3   5  13       23.82       14.38      5.18 o
   4   5  13       82.16       77.07      6.48 o
   5   5  13      170.18      182.52     10.90 o
   6   5  13       33.12       24.23      8.08 o
   7   5  13       55.43       51.34     11.81 o
  -5   6  13        2.64        3.42      9.42 o
  -4   6  13      437.90      445.08     14.63 o
  -3   6  13       32.07       26.91     11.18 o
  -2   6  13      575.69      527.99     17.06 o
  -1   6  13      286.40      273.37      9.08 o
   0   6  13      480.68      452.70      9.91 o
   1   6  13       86.51       81.32      5.95 o
   2   6  13       57.16       50.22      5.71 o
   3   6  13        0.04       -6.22      5.40 o
   4   6  13       11.44       13.08      6.07 o
   5   6  13        4.28       -0.50      5.99 o
   6   6  13        0.61      -13.36      8.91 o
   7   6  13      165.36      170.66     15.13 o
  -4   7  13        2.10       -3.64      7.24 o
  -3   7  13        1.97       -0.41      7.56 o
  -2   7  13      177.63      176.94      9.77 o
  -1   7  13       16.75       14.03      8.79 o
   0   7  13       49.28       39.28      5.83 o
   1   7  13        9.00       -0.23      5.29 o
   2   7  13        0.00       -5.45      5.24 o
   3   7  13        4.78       -2.12      5.70 o
   4   7  13        8.22        3.55      6.26 o
   5   7  13       57.65       63.89      9.31 o
   6   7  13        2.04       -5.00      9.51 o
   7   7  13        4.46       19.06     11.19 o
  -4   8  13       69.29       66.67      9.02 o
  -3   8  13      111.81       86.38      8.51 o
  -2   8  13        5.72       14.82      6.89 o
  -1   8  13      160.81      164.91      7.96 o
   0   8  13       30.44       35.49      7.03 o
   1   8  13        5.84        1.72      7.02 o
   2   8  13        3.96       -2.90      9.96 o
   3   8  13        1.69        1.21      6.85 o
   4   8  13       40.93       36.54      8.12 o
   5   8  13       97.27       88.95     11.81 o
   6   8  13       42.74       26.38     15.83 o
  -3   9  13        1.05       -1.39      6.81 o
  -2   9  13       19.68       20.31      7.08 o
  -1   9  13       14.37        7.94      6.85 o
   0   9  13        1.45        0.48      5.49 o
   1   9  13       28.23       28.08      6.18 o
   2   9  13      115.76      114.18      9.99 o
   3   9  13        8.22        6.62      7.12 o
   4   9  13       18.93       18.67      9.74 o
   5   9  13       21.12       17.30      9.95 o
   6   9  13        0.20       -8.21     14.66 o
  -2  10  13        1.57       -5.55      6.38 o
  -1  10  13        6.07        3.52      6.56 o
   0  10  13       84.91      107.93      7.39 o
   1  10  13       41.39       35.72      6.44 o
   2  10  13       51.21       71.49      8.32 o
   3  10  13       10.53       14.66      9.12 o
   4  10  13       51.52       37.03      9.95 o
   5  10  13        2.90       -1.61      9.74 o
  -1  11  13       12.64        7.97      6.46 o
   0  11  13        3.99        2.98      5.68 o
   1  11  13       57.32       67.02     11.37 o
   2  11  13        6.24       -1.35      8.01 o
   3  11  13        4.55       -5.89      8.49 o
   4  11  13       27.11        9.20      9.51 o
   1  12  13       73.80       90.45     17.59 o
   2  12  13        2.00        6.52      8.31 o
  -2  -8  14        0.91        7.62     12.90 o
  -1  -8  14       12.24       24.42     15.83 o
   0  -8  14       54.43       81.04     11.26 o
   1  -8  14        0.19        1.32      8.87 o
   2  -8  14        2.68       -8.28     10.26 o
  -4  -7  14        1.82       -8.93     10.99 o
  -3  -7  14        3.24      -17.59     11.73 o
  -2  -7  14        0.32        4.69     12.31 o
  -1  -7  14        8.15        3.00      9.16 o
   0  -7  14        6.81       -2.11      8.59 o
   1  -7  14       17.71       19.61      9.16 o
   2  -7  14        4.50       -9.13      8.44 o
   3  -7  14        0.39       -7.22      8.68 o
  -4  -6  14        0.19      -17.31     19.64 o
  -3  -6  14        0.05       11.73     12.90 o
  -2  -6  14        3.94        9.82      8.49 o
  -1  -6  14       14.95       20.23      7.61 o
   0  -6  14       44.57       31.08      7.67 o
   1  -6  14        0.41       -0.07     12.70 o
   2  -6  14       27.98       18.64     10.85 o
   3  -6  14       56.27       28.67      9.43 o
   4  -6  14       30.09       32.76     10.14 o
  -5  -5  14       17.70       13.77      9.31 o
  -4  -5  14        6.04       -1.56      6.70 o
  -3  -5  14       24.04        0.78     10.96 o
  -2  -5  14        5.94       -4.75      7.84 o
  -1  -5  14       82.82       78.96      8.76 o
   0  -5  14       46.09       43.34      7.74 o
   1  -5  14      231.15      222.41     11.16 o
   2  -5  14        2.22       -6.70      6.72 o
   3  -5  14       23.66       25.02      9.16 o
   4  -5  14        0.86       -1.41      8.59 o
   5  -5  14        6.77       -9.72     11.43 o
  -5  -4  14        5.08        4.11      6.83 o
  -4  -4  14       24.38       27.77      7.08 o
  -3  -4  14       71.49       78.72      9.01 o
  -2  -4  14        0.86       -5.00      6.36 o
  -1  -4  14        0.32        3.57      5.61 o
   0  -4  14       94.34       93.24      7.40 o
   1  -4  14        1.68       -1.55      5.35 o
   2  -4  14      293.35      287.70     17.23 o
   3  -4  14        0.10       -4.07      6.72 o
   4  -4  14       26.19       22.39      9.09 o
   5  -4  14       12.71        0.59     12.31 o
  -5  -3  14       18.41       14.42      8.88 o
  -4  -3  14       82.18       95.35      8.47 o
  -3  -3  14       10.13        3.07      6.68 o
  -2  -3  14        0.01       -1.86      6.20 o
  -1  -3  14       99.70       93.92     13.38 o
   0  -3  14       12.99        8.15      5.39 o
   1  -3  14      333.26      326.42     10.83 o
   2  -3  14       69.06       70.09      7.79 o
   3  -3  14      148.42      147.99     11.11 o
   4  -3  14      257.29      260.09     12.38 o
   5  -3  14       26.84       21.69     12.90 o
   6  -3  14        4.15       -5.86     12.90 o
  -5  -2  14        1.37       -4.35     10.84 o
  -4  -2  14      196.72      214.86     10.12 o
  -3  -2  14       56.11       48.84      6.91 o
  -2  -2  14       39.47       32.41      6.99 o
  -1  -2  14        2.51       -1.94      7.09 o
   0  -2  14        8.58       -5.26      6.85 o
   1  -2  14      350.71      354.49     10.73 o
   2  -2  14       26.81       10.27      5.70 o
   3  -2  14      340.64      342.30     18.03 o
   4  -2  14       42.59       54.40     15.23 o
   5  -2  14      136.62      152.44     18.18 o
   6  -2  14      323.60      301.95     22.87 o
  -6  -1  14       75.26       68.29     10.72 o
  -5  -1  14        9.78       -3.77      7.99 o
  -4  -1  14       36.15       35.92     10.54 o
  -3  -1  14       15.83       12.40      5.78 o
  -2  -1  14       47.07       52.25      7.33 o
  -1  -1  14     1352.14     1239.30     47.50 o
   0  -1  14      229.21      213.94     10.38 o
   1  -1  14     1242.91     1143.28     19.94 o
   2  -1  14      770.08      731.13     15.33 o
   3  -1  14      973.25      981.87     20.31 o
   4  -1  14     1013.80     1050.25     23.39 o
   5  -1  14      164.51      184.01     11.73 o
   6  -1  14      536.89      475.50     27.56 o
  -6   0  14        5.18      -12.52      8.35 o
  -5   0  14      108.20      115.87     10.72 o
  -4   0  14      321.66      324.22     22.53 o
  -3   0  14     1301.28     1300.86     25.85 o
  -2   0  14      299.32      309.38     11.63 o
  -1   0  14     1029.78      970.35     31.65 o
   0   0  14       39.76       30.81      6.41 o
   1   0  14      200.28      191.38      9.81 o
   2   0  14      149.51      148.56      9.44 o
   3   0  14       88.95      101.09     11.00 o
   4   0  14      177.59      202.57     12.78 o
   5   0  14        9.01        6.74      7.79 o
   6   0  14       60.74       53.28     11.17 o
   7   0  14        9.88       23.45     15.24 o
  -6   1  14       49.89       36.54     19.35 o
  -5   1  14       30.54       31.04     10.22 o
  -4   1  14       70.21       58.92      8.68 o
  -3   1  14        1.50       -1.14      6.88 o
  -2   1  14      245.30      246.66      8.81 o
  -1   1  14       36.91       37.70      6.82 o
   0   1  14       18.57       15.11      5.05 o
   1   1  14      283.89      285.61      9.43 o
   2   1  14      113.21      113.03      9.98 o
   3   1  14       90.14       99.55      7.45 o
   4   1  14      868.39      856.49     19.97 o
   5   1  14      123.19      119.95      8.40 o
   6   1  14      135.26      144.64     10.26 o
   7   1  14       63.18       50.60     11.77 o
  -5   2  14        0.02       -5.65      7.43 o
  -4   2  14      160.95      176.16      9.31 o
  -3   2  14       22.45       15.52      6.06 o
  -2   2  14       95.30      100.85      5.87 o
  -1   2  14       73.09       83.07      6.20 o
   0   2  14       86.24      101.27      7.41 o
   1   2  14      585.53      578.43     11.47 o
   2   2  14        0.25       -0.01      4.75 o
   3   2  14       49.85       59.14      6.65 o
   4   2  14      149.30      154.76      8.88 o
   5   2  14        0.01       -7.72      5.96 o
   6   2  14        7.37       -4.92      8.21 o
   7   2  14      134.79      123.44     10.42 o
  -5   3  14        0.99       -8.79     13.49 o
  -4   3  14       32.83       46.14      7.00 o
  -3   3  14       12.08       19.13      6.60 o
  -2   3  14      181.00      196.90      8.67 o
  -1   3  14      384.23      382.60     10.93 o
   0   3  14        0.81       -5.27      3.51 o
   1   3  14        6.98       10.71      3.73 o
   2   3  14       36.40       39.66      7.06 o
   3   3  14        0.60        0.84      4.75 o
   4   3  14      105.71      112.24      8.12 o
   5   3  14      608.01      592.58     15.83 o
   6   3  14       14.34        6.69      7.16 o
   7   3  14      435.10      405.56     19.89 o
  -5   4  14        5.67        2.46     13.19 o
  -4   4  14      236.32      232.21     19.93 o
  -3   4  14        0.10        7.04      7.31 o
  -2   4  14      323.99      319.66     10.25 o
  -1   4  14      336.79      316.40      9.96 o
   0   4  14        3.21       -5.79      3.86 o
   1   4  14     1419.38     1309.02     15.92 o
   2   4  14      396.37      383.68      8.93 o
   3   4  14     4978.81     4755.30     79.65 o
   4   4  14      129.94      139.67     10.07 o
   5   4  14     1125.33     1138.77     21.43 o
   6   4  14       17.68       15.42      7.87 o
   7   4  14        7.57        4.32     10.34 o
  -5   5  14      114.03      122.47     13.35 o
  -4   5  14       38.93       44.70     13.49 o
  -3   5  14      780.35      802.20     29.41 o
  -2   5  14      403.35      401.95     13.09 o
  -1   5  14     1286.26     1208.29     19.68 o
   0   5  14      400.26      389.91      9.59 o
   1   5  14     2453.59     2326.11     40.13 o
   2   5  14        8.44        4.48      4.56 o
   3   5  14      182.61      191.43      8.07 o
   4   5  14        5.94       -0.89      5.21 o
   5   5  14      148.11      161.54     12.53 o
   6   5  14        0.03       -4.60      9.32 o
   7   5  14       13.79       21.75     19.06 o
  -4   6  14       13.40       16.49      9.58 o
  -3   6  14        0.67       -1.69      6.89 o
  -2   6  14        9.88       12.40      6.93 o
  -1   6  14       18.99       15.48      5.69 o
   0   6  14       29.13       34.13      5.33 o
   1   6  14        1.19        2.41      4.82 o
   2   6  14       79.70       76.87      7.10 o
   3   6  14      681.97      641.44     22.34 o
   4   6  14      148.63      140.81      8.64 o
   5   6  14      279.01      282.01     17.13 o
   6   6  14       88.94       80.32     12.42 o
   7   6  14      124.76      123.70     14.30 o
  -4   7  14        8.95        1.12      7.83 o
  -3   7  14       64.97       70.83      8.70 o
  -2   7  14       91.51      103.16      9.00 o
  -1   7  14       38.85       55.20      6.42 o
   0   7  14       41.52       45.55      6.29 o
   1   7  14      211.23      182.20     12.44 o
   2   7  14        0.31       -3.21      5.92 o
   3   7  14        0.29       -0.44      5.91 o
   4   7  14       29.49       25.90      6.73 o
   5   7  14       21.99       14.18      7.77 o
   6   7  14        1.35       -9.42     17.30 o
  -3   8  14       28.28       23.33      7.98 o
  -2   8  14       36.66       37.37      7.77 o
  -1   8  14      167.51      158.76      8.32 o
   0   8  14      233.55      250.92      9.48 o
   1   8  14        7.67       -4.46      5.77 o
   2   8  14        2.94       -0.03      7.53 o
   3   8  14      838.02      921.31     47.63 o
   4   8  14      142.65      168.51     13.49 o
   5   8  14      237.34      251.80     15.96 o
   6   8  14       73.67       34.59     16.42 o
  -2   9  14        1.36        3.99      6.79 o
  -1   9  14        5.49        2.56      5.83 o
   0   9  14      107.90      127.61      7.89 o
   1   9  14      337.30      410.06     18.57 o
   2   9  14       68.47       77.46      8.56 o
   3   9  14       14.89       35.63     15.54 o
   4   9  14       23.58       13.79     13.19 o
   5   9  14       79.39       66.12     17.00 o
  -1  10  14        0.07        6.52      6.99 o
   0  10  14       13.63        3.69      5.90 o
   1  10  14        2.02        5.02      7.87 o
   2  10  14       27.68       16.73     12.31 o
   3  10  14       34.52        8.70     17.30 o
   4  10  14        4.08        4.73      9.32 o
   5  10  14        1.49       -7.43      9.74 o
   0  11  14       74.47       68.94      8.76 o
   1  11  14        2.70       -2.69      7.23 o
   2  11  14        0.37      -13.69     10.85 o
   3  11  14       26.44       30.28     12.02 o
   4  11  14        2.42       -5.70     14.95 o
  -1  -8  15        0.85      -11.73     11.73 o
   0  -8  15        7.27       13.40     10.85 o
  -3  -7  15       15.83       14.07     14.07 o
  -2  -7  15        0.40      -14.66     11.73 o
  -1  -7  15        6.83        1.76     12.31 o
   0  -7  15       27.44       40.46     10.42 o
   1  -7  15        2.64      -11.27     12.02 o
   2  -7  15       50.86       72.36     10.83 o
  -3  -6  15       53.62       18.76     14.66 o
  -2  -6  15        0.02       -7.04     12.31 o
  -1  -6  15       11.48       10.55     12.90 o
   0  -6  15      138.17      137.36     12.10 o
   1  -6  15       32.24       24.55     19.35 o
   2  -6  15        3.37       -2.35      9.01 o
   3  -6  15       18.28        7.65      9.29 o
  -4  -5  15       19.71        9.33     11.41 o
  -3  -5  15       52.12       49.84     15.24 o
  -2  -5  15      199.08      170.89     15.54 o
  -1  -5  15        8.03       -2.24      8.08 o
   0  -5  15      200.85      248.99     15.32 o
   1  -5  15      116.81      106.70     16.17 o
   2  -5  15      102.65      125.81     11.52 o
   3  -5  15      137.29      125.91     12.35 o
   4  -5  15       30.69       20.42      9.68 o
  -4  -4  15        0.04       -9.57      6.38 o
  -3  -4  15        8.51        6.84      7.09 o
  -2  -4  15      444.98      476.02     40.16 o
  -1  -4  15       56.39       65.20     14.54 o
   0  -4  15      331.85      341.93     13.26 o
   1  -4  15      150.32      136.88      9.71 o
   2  -4  15      308.79      277.14     12.53 o
   3  -4  15      128.79      133.38     15.83 o
   4  -4  15      111.09      104.36     15.83 o
   5  -4  15      123.95      113.75     17.00 o
  -5  -3  15        4.83        1.76      8.88 o
  -4  -3  15      161.38      163.55      9.88 o
  -3  -3  15       72.52       78.07      8.94 o
  -2  -3  15      137.96      135.25      9.90 o
  -1  -3  15        8.76       10.15      6.87 o
   0  -3  15       78.82       58.31      7.83 o
   1  -3  15       42.92       41.19      6.57 o
   2  -3  15        0.00        0.22      5.69 o
   3  -3  15       17.68       17.22      7.47 o
   4  -3  15        7.03        2.35     11.14 o
   5  -3  15       24.40       -1.17     12.31 o
  -5  -2  15      117.70      106.39     11.28 o
  -4  -2  15       14.29       13.12      8.32 o
  -3  -2  15      323.85      334.05     11.73 o
  -2  -2  15       24.33       21.27      6.88 o
  -1  -2  15       46.79       54.45      7.39 o
   0  -2  15      303.30      280.66     11.73 o
   1  -2  15       58.90       65.71     17.98 o
   2  -2  15        6.56       -3.18      6.65 o
   3  -2  15      156.94      167.92     10.62 o
   4  -2  15       47.09       54.07     10.27 o
   5  -2  15      215.57      219.87     21.11 o
   6  -2  15       13.77       16.42     14.66 o
  -5  -1  15       28.80       16.80      8.90 o
  -4  -1  15       39.93       25.47      8.35 o
  -3  -1  15      738.60      754.33     27.93 o
  -2  -1  15      123.30      124.97      9.29 o
  -1  -1  15       23.76       27.55      8.15 o
   0  -1  15      561.01      547.49     18.96 o
   1  -1  15      179.75      169.02     13.86 o
   2  -1  15      229.09      200.96     12.13 o
   3  -1  15       57.63       75.48      9.02 o
   4  -1  15      258.79      261.39     12.69 o
   5  -1  15        3.20       -3.22      9.09 o
   6  -1  15       70.72       70.94     16.42 o
  -5   0  15      144.85      134.25     11.28 o
  -4   0  15      263.68      251.39     15.45 o
  -3   0  15      110.27      104.71      9.59 o
  -2   0  15     1754.96     1694.65     46.48 o
  -1   0  15        0.55        1.97      5.76 o
   0   0  15     1129.92     1033.29     42.75 o
   1   0  15      216.92      218.71     10.69 o
   2   0  15     2132.13     2030.74     42.76 o
   3   0  15      166.16      172.09     10.67 o
   4   0  15      626.75      628.77     17.95 o
   5   0  15       16.98       21.86      9.68 o
   6   0  15        1.98       -2.37     20.81 o
  -5   1  15      116.82      125.07     13.64 o
  -4   1  15      290.32      257.98     12.52 o
  -3   1  15       22.68       32.40      7.65 o
  -2   1  15       49.80       43.61      6.13 o
  -1   1  15       94.65       86.38      7.85 o
   0   1  15      214.77      197.62      9.88 o
   1   1  15       93.17      113.18      8.68 o
   2   1  15       64.61       68.01     11.33 o
   3   1  15      555.78      564.36     17.43 o
   4   1  15      586.05      588.42     19.82 o
   5   1  15      178.58      171.83      9.72 o
   6   1  15       48.78       61.13      8.59 o
  -5   2  15        1.86      -12.58      9.09 o
  -4   2  15        4.42       -1.59      7.20 o
  -3   2  15       79.34       86.64      8.76 o
  -2   2  15        0.01        3.59      5.53 o
  -1   2  15       24.37       26.10      5.52 o
   0   2  15        1.20       -7.15      4.88 o
   1   2  15        5.15        0.35      6.18 o
   2   2  15      124.58      132.47      7.95 o
   3   2  15        3.15        0.00      5.70 o
   4   2  15      178.70      180.59     11.76 o
   5   2  15        8.48        3.93      6.55 o
   6   2  15        0.54       -5.24      7.39 o
   7   2  15        9.91       22.53     11.35 o
  -5   3  15        0.47      -13.49     13.49 o
  -4   3  15        5.14       -2.35     12.31 o
  -3   3  15      509.97      501.11     16.54 o
  -2   3  15       74.49       71.17      8.55 o
  -1   3  15       43.68       39.46      5.87 o
   0   3  15       50.37       58.93      6.37 o
   1   3  15       45.36       34.26      5.38 o
   2   3  15      180.37      185.37      7.73 o
   3   3  15        0.22       -4.60      5.69 o
   4   3  15        0.04        1.08      6.22 o
   5   3  15      161.79      175.29      9.66 o
   6   3  15       13.12       12.30      7.92 o
   7   3  15       64.94       61.02     12.77 o
  -5   4  15       16.28        6.45     14.07 o
  -4   4  15       26.99       19.35     10.27 o
  -3   4  15        3.33       10.62      9.09 o
  -2   4  15       56.31       70.28      8.56 o
  -1   4  15       13.59        7.48      6.81 o
   0   4  15      486.64      456.31     10.27 o
   1   4  15       45.31       55.15      6.16 o
   2   4  15       38.86       47.44      5.82 o
   3   4  15       82.79       86.94      7.64 o
   4   4  15       88.83      111.80      8.54 o
   5   4  15       97.68      108.28      8.67 o
   6   4  15       44.60       40.83     11.17 o
   7   4  15        1.58      -14.89      9.92 o
  -4   5  15       44.99       30.91     16.12 o
  -3   5  15       53.26       62.74     10.93 o
  -2   5  15      736.17      710.61     24.46 o
  -1   5  15      222.97      216.47      9.22 o
   0   5  15        0.69       -5.92      4.74 o
   1   5  15       76.94       89.88      5.65 o
   2   5  15        3.91       -7.25      4.83 o
   3   5  15      245.52      233.72      8.86 o
   4   5  15      641.20      626.40     15.20 o
   5   5  15        2.74       -3.43      6.34 o
   6   5  15       11.01       -4.10     17.00 o
  -4   6  15       19.63       17.82     10.00 o
  -3   6  15        3.78       -4.50      8.73 o
  -2   6  15       49.13       66.20      8.32 o
  -1   6  15       15.70       23.24      5.97 o
   0   6  15       59.24       64.14      7.02 o
   1   6  15       55.97       56.79      8.49 o
   2   6  15        6.24        1.45      5.18 o
   3   6  15      136.43      126.63      8.42 o
   4   6  15      224.78      234.54     10.66 o
   5   6  15      321.40      272.74     17.59 o
   6   6  15        0.22       -9.94      9.92 o
  -3   7  15       25.61       22.86      7.92 o
  -2   7  15       55.17       44.72      9.85 o
  -1   7  15       18.45        8.79      5.98 o
   0   7  15       29.59       27.32      6.35 o
   1   7  15        0.26       -8.31      5.54 o
   2   7  15      251.69      224.77      9.67 o
   3   7  15        7.41       -7.98      6.88 o
   4   7  15        8.56        5.80      7.56 o
   5   7  15       23.75       16.59     10.57 o
   6   7  15        5.82        0.59     10.36 o
  -3   8  15       10.22       -1.74      7.76 o
  -2   8  15        4.49       -0.88      7.40 o
  -1   8  15        4.21       -7.84      5.75 o
   0   8  15      152.24      131.44      8.13 o
   1   8  15       13.45        8.79      6.15 o
   2   8  15        0.27       -1.84      5.96 o
   3   8  15       10.21        8.09     18.47 o
   4   8  15        0.20      -13.36      8.91 o
   5   8  15       40.93       43.97     16.42 o
   6   8  15        8.79        1.17     15.24 o
  -2   9  15       47.53       51.05      8.36 o
  -1   9  15       39.99       33.78      6.80 o
   0   9  15        7.79        9.34      6.22 o
   1   9  15      155.18      190.78     10.80 o
   2   9  15        8.86       -0.77      7.40 o
   3   9  15        3.78        8.18     14.07 o
   4   9  15      108.59      103.67     12.44 o
   5   9  15        4.58        4.10      9.95 o
  -1  10  15       43.60       35.09      8.17 o
   0  10  15       67.16       79.74      9.40 o
   1  10  15       33.43       29.84      8.97 o
   2  10  15      272.35      288.22     27.85 o
   3  10  15        2.99        3.41      9.32 o
   4  10  15       59.18       37.35     10.57 o
   1  11  15        6.35       -1.82     12.31 o
   2  11  15        8.03       11.33      7.98 o
  -1  -7  16        0.22      -16.71     11.14 o
   0  -7  16       18.86        9.38     13.49 o
   1  -7  16        0.76        5.28     12.90 o
  -3  -6  16        2.97       11.14     14.07 o
  -2  -6  16        7.66      -11.73     13.49 o
  -1  -6  16        2.69       -1.17     12.31 o
   0  -6  16       41.14       24.63     13.49 o
   1  -6  16       70.71       69.19     14.66 o
   2  -6  16       17.14       15.20      9.85 o
   3  -6  16        2.68      -12.90     12.31 o
  -3  -5  16       33.92       27.56     15.24 o
  -2  -5  16        7.38        1.17     13.49 o
  -1  -5  16      459.09      452.64     25.80 o
   1  -5  16      104.53      102.02     15.24 o
   2  -5  16       14.29       29.32     12.90 o
   3  -5  16       13.81       -5.86     12.31 o
   4  -5  16       29.88        9.97     12.90 o
  -4  -4  16        8.00       11.30      9.09 o
  -3  -4  16      165.37      171.38     17.59 o
  -2  -4  16        1.87      -10.32      6.89 o
  -1  -4  16        2.64       -7.04      6.62 o
   0  -4  16      195.76      172.03     17.00 o
   1  -4  16        0.12       -8.45      9.38 o
   2  -4  16      161.53      154.20     17.00 o
   3  -4  16       83.95       65.08     14.66 o
   4  -4  16        6.21       15.24     12.90 o
  -4  -3  16       18.97        6.62     10.13 o
  -3  -3  16       40.83       41.58      7.49 o
  -2  -3  16       20.65       13.31      7.23 o
  -1  -3  16        2.01        0.32      6.85 o
   0  -3  16        1.73       -1.49      6.64 o
   1  -3  16       53.96       39.58      8.22 o
   2  -3  16       20.13       14.55      9.01 o
   3  -3  16       51.48       32.83     13.49 o
   4  -3  16        0.01      -14.66     11.14 o
   5  -3  16       48.30       37.52     14.66 o
  -4  -2  16        3.58       -2.18      8.35 o
  -3  -2  16       18.89        0.11      6.35 o
  -2  -2  16        0.04       -5.57      6.46 o
  -1  -2  16      188.70      185.15     17.72 o
   0  -2  16        0.17       -0.90      6.21 o
   1  -2  16        2.06        7.58      7.59 o
   2  -2  16       61.96       53.49      9.70 o
   3  -2  16      148.48      138.78     10.50 o
   4  -2  16        2.86       -5.28     11.73 o
   5  -2  16      115.73      124.30     18.18 o
  -5  -1  16       21.90       16.42      9.22 o
  -4  -1  16       28.20       18.78      8.67 o
  -3  -1  16       34.08       36.16      8.45 o
  -2  -1  16        6.11       -0.67      6.40 o
  -1  -1  16        0.04       -4.55      6.20 o
   0  -1  16       54.70       74.70      8.23 o
   1  -1  16       29.97       41.69      7.77 o
   2  -1  16       22.48       18.49      7.49 o
   3  -1  16      289.88      280.53     12.92 o
   4  -1  16       37.02       41.23     10.34 o
   5  -1  16      323.81      273.81     22.28 o
   6  -1  16       16.08        8.79     14.66 o
  -5   0  16       33.21       34.13      9.65 o
  -4   0  16       67.67       74.48     11.61 o
  -3   0  16       35.26       43.18      8.56 o
  -2   0  16       35.49       29.68      7.30 o
  -1   0  16      344.29      370.42     13.07 o
   0   0  16      172.65      207.66     10.72 o
   1   0  16       85.43       63.13      8.80 o
   2   0  16      394.00      386.24     17.24 o
   3   0  16      473.84      473.75     28.47 o
   4   0  16      110.66       99.27     10.24 o
   5   0  16        0.57      -13.64      9.09 o
   6   0  16       31.12       41.63     15.24 o
  -5   1  16       11.87        8.47      9.00 o
  -4   1  16       45.67       51.78     12.07 o
  -3   1  16       67.93       66.46      9.13 o
  -2   1  16       21.87       23.93      7.59 o
  -1   1  16      344.54      320.65     15.05 o
   0   1  16      170.61      174.94     10.02 o
   1   1  16      763.57      730.41     32.58 o
   2   1  16       37.16       45.14      7.99 o
   3   1  16      135.46      149.24     10.98 o
   4   1  16      278.01      276.49     11.04 o
   5   1  16       25.43       20.21     10.02 o
   6   1  16       66.57       74.49     12.60 o
  -4   2  16       16.55        7.32     10.10 o
  -3   2  16      132.91      106.60      9.43 o
  -2   2  16        6.76        9.01      6.99 o
  -1   2  16      231.69      203.98     13.47 o
   0   2  16      108.15      117.36      8.76 o
   1   2  16       25.71       29.41      7.09 o
   2   2  16       20.27       11.18      6.99 o
   3   2  16      107.10      121.39      9.65 o
   4   2  16       51.32       51.10      7.36 o
   5   2  16        1.90       -9.34      6.86 o
   6   2  16       15.88        1.76     10.34 o
  -4   3  16        7.82       -8.79     12.90 o
  -3   3  16        6.25        1.61      9.67 o
  -2   3  16        1.15        2.85      6.99 o
  -1   3  16        5.63        2.63      6.64 o
   0   3  16        4.13       -7.66      5.18 o
   1   3  16      371.97      391.82     10.17 o
   2   3  16        4.00       -2.83      5.47 o
   3   3  16       25.60       15.41      6.22 o
   4   3  16        1.56       -8.80      5.98 o
   5   3  16      134.10      117.89     10.69 o
   6   3  16        0.16       -6.45     10.36 o
  -4   4  16       32.42       27.56     14.66 o
  -3   4  16       27.44       16.32     22.28 o
  -2   4  16       64.51       61.03      8.68 o
  -1   4  16      311.72      313.97     17.62 o
   0   4  16       54.03       51.99      8.01 o
   1   4  16        2.61        4.14      5.00 o
   2   4  16        4.30       -7.10      5.00 o
   3   4  16        1.89       -6.30      5.84 o
   4   4  16       25.33       18.33      6.80 o
   5   4  16      299.84      302.24     14.04 o
   6   4  16       64.89       52.66     12.23 o
  -4   5  16       72.06       56.02     11.77 o
  -3   5  16       68.22       61.37     11.17 o
  -2   5  16       32.89       51.04     10.10 o
  -1   5  16       13.24        7.60      7.19 o
   0   5  16       90.33       87.86      8.63 o
   1   5  16       94.27       99.46      8.29 o
   2   5  16       14.52       12.85      5.38 o
   3   5  16      138.86      125.43     10.62 o
   4   5  16      198.39      192.15     11.84 o
   5   5  16       39.84       35.61      9.36 o
   6   5  16      129.38       94.76     17.88 o
  -3   6  16       14.16        5.88      9.92 o
  -2   6  16        1.74        7.42      9.09 o
  -1   6  16       22.36       11.78     12.31 o
   0   6  16       22.89       15.39      6.21 o
   1   6  16      242.39      207.02     12.02 o
   2   6  16       17.64       18.55      6.36 o
   3   6  16       76.48       58.81      8.21 o
   4   6  16        5.82       11.24     11.14 o
   5   6  16       16.01       21.40     10.78 o
   6   6  16        0.95       -8.85     10.57 o
  -3   7  16       20.96       29.77     10.27 o
  -2   7  16        1.72       -4.76     13.19 o
  -1   7  16        8.31        8.71      7.22 o
   0   7  16        0.00       -3.98      5.77 o
   1   7  16       26.24       24.54      7.19 o
   2   7  16        7.85        7.68      7.33 o
   3   7  16        0.00      -10.49      9.67 o
   4   7  16        3.70       -3.85      9.51 o
   5   7  16       39.93        5.86     14.66 o
  -2   8  16       74.45       57.59     18.27 o
  -1   8  16       25.61       25.96      6.78 o
   0   8  16      108.37      113.66     10.41 o
   1   8  16       67.60       79.42      7.44 o
   2   8  16        0.42       -6.16      8.43 o
   3   8  16       90.76       74.59     11.19 o
   4   8  16        0.86       -3.52     13.49 o
   5   8  16        1.64        7.04     15.24 o
  -1   9  16       28.23       14.31      7.83 o
   0   9  16       10.62       -5.13      7.30 o
   1   9  16       21.97       17.89      7.74 o
   2   9  16        0.09      -12.83      8.55 o
   3   9  16        0.01       -4.13     14.36 o
   4   9  16        0.31       18.34     10.55 o
   0  10  16        0.00       -6.93      8.27 o
   1  10  16        3.48       -4.23      7.39 o
   2  10  16        0.28      -16.24     15.66 o
   3  10  16       30.31       41.04     10.93 o
  -1  -6  17       69.61       43.39     15.24 o
   0  -6  17       18.66       33.42     14.66 o
   1  -6  17        6.83       14.07     13.49 o
  -2  -5  17       13.82       16.42     14.07 o
  -1  -5  17       17.47       18.18     13.49 o
   0  -5  17       28.52       31.07     13.49 o
   1  -5  17        7.71       17.00     12.31 o
   2  -5  17        8.63       26.97     13.49 o
   3  -5  17        2.91      -11.73     12.31 o
  -3  -4  17        0.14        1.76     14.07 o
  -2  -4  17       34.20       49.25     15.83 o
  -1  -4  17       11.55       14.07     12.90 o
   0  -4  17        0.12        7.04     12.31 o
   1  -4  17       19.33       18.76     12.90 o
   2  -4  17       14.42        2.93     12.31 o
   3  -4  17       10.43       12.90     12.90 o
   4  -4  17       15.06       -0.59     12.90 o
  -3  -3  17        5.80        3.29      6.63 o
  -2  -3  17       74.75       72.53      9.47 o
  -1  -3  17       24.51       22.51      7.64 o
   0  -3  17      135.31      149.86     10.66 o
   1  -3  17       21.83        7.57     14.95 o
   2  -3  17       87.59       75.05     15.83 o
   3  -3  17       83.04       87.95     16.42 o
   4  -3  17        6.07        5.28     13.49 o
  -4  -2  17        0.07        3.14      8.68 o
  -3  -2  17        3.40       -4.37      8.91 o
  -2  -2  17        5.05       -6.05      6.76 o
  -1  -2  17       31.72       33.84      7.73 o
   0  -2  17       38.01       26.77      7.77 o
   1  -2  17       25.45       32.04      7.88 o
   2  -2  17       59.07       63.00      8.90 o
   3  -2  17        8.93        2.35     12.31 o
   4  -2  17       70.37       51.60     15.24 o
   5  -2  17       56.14       60.39     16.42 o
  -4  -1  17       24.06       28.11      9.59 o
  -3  -1  17       75.48       68.74      9.81 o
  -2  -1  17       34.03        8.28      7.20 o
  -1  -1  17       34.29       43.57      7.88 o
   0  -1  17      155.08      126.78     16.41 o
   1  -1  17       49.59       35.29      7.88 o
   2  -1  17       69.70       58.66      8.68 o
   3  -1  17      101.30       96.23      9.86 o
   4  -1  17       59.78       61.98     11.35 o
   5  -1  17      168.77      165.34     20.52 o
  -4   0  17        0.65      -12.31      8.21 o
  -3   0  17       25.28       12.44      8.23 o
  -2   0  17        8.24       12.94      7.95 o
  -1   0  17        0.01       -8.75      5.83 o
   0   0  17       13.49        1.40      6.69 o
   1   0  17       19.29        9.25     10.75 o
   2   0  17       39.50       36.97      7.89 o
   3   0  17       31.83       24.63     10.92 o
   4   0  17       35.44       35.41     10.55 o
   5   0  17        7.00        5.23     10.10 o
  -4   1  17        0.00      -11.84      7.89 o
  -3   1  17        0.14       -5.24      7.64 o
  -2   1  17        0.40        1.28      7.30 o
  -1   1  17       46.82       45.69     10.79 o
   0   1  17        4.09       -2.20      6.54 o
   1   1  17       39.53       29.02      7.53 o
   2   1  17      203.33      203.99     12.98 o
   3   1  17        0.81       -9.37      7.88 o
   4   1  17      111.78      103.96     10.22 o
   5   1  17       11.68      -11.51      9.68 o
   6   1  17        0.12       -3.06     10.57 o
  -4   2  17       36.40       21.79     11.35 o
  -3   2  17       17.80       12.50     10.34 o
  -2   2  17       70.95       71.23     11.59 o
  -1   2  17        9.01        3.91     10.26 o
   0   2  17      119.00      120.02     11.70 o
   1   2  17        4.72       -3.17      6.37 o
   2   2  17       61.94       50.67      8.23 o
   3   2  17       26.72       34.84      6.91 o
   4   2  17        0.79       -0.62      7.74 o
   5   2  17       10.98        1.12      9.92 o
   6   2  17        3.16        3.34     10.68 o
  -4   3  17        0.07      -13.49     13.49 o
  -3   3  17      206.87      187.94     16.12 o
  -2   3  17       13.68       17.88     12.61 o
  -1   3  17       20.03       21.99      9.54 o
   0   3  17        0.72      -11.82      7.88 o
   1   3  17        4.34       -4.10      6.50 o
   2   3  17        6.64        0.54      7.11 o
   3   3  17       23.03       20.17      6.61 o
   4   3  17        0.88       -2.66      7.54 o
   5   3  17        0.27      -10.55     10.55 o
   6   3  17        2.24      -15.28     10.52 o
  -3   4  17       55.19       72.12     16.42 o
  -2   4  17        9.64        4.91      7.77 o
  -1   4  17       76.08       75.30      8.90 o
   0   4  17       13.66       13.41      7.20 o
   1   4  17        0.10        0.04      8.16 o
   2   4  17      157.85      125.21      8.42 o
   3   4  17        2.22       -8.89      5.92 o
   4   4  17       55.36       34.99      8.67 o
   5   4  17       38.47       17.59     11.73 o
   6   4  17        2.78        0.18     10.76 o
  -3   5  17        3.04        6.71     10.15 o
  -2   5  17        0.21      -10.39      9.01 o
  -1   5  17      122.90      142.11     24.04 o
   0   5  17        0.02       -0.33      7.80 o
   1   5  17        3.07       -5.52      7.29 o
   2   5  17       60.89       66.39      7.62 o
   3   5  17        5.45        7.52      7.90 o
   4   5  17      285.74      265.11     23.79 o
   5   5  17       28.05        7.27     13.19 o
  -3   6  17        4.16       14.40     10.42 o
  -2   6  17       45.90       39.42     10.57 o
  -1   6  17        0.15       10.01      9.09 o
   0   6  17        9.56        4.06     11.18 o
   1   6  17        1.51        6.76      7.31 o
   2   6  17       92.97       75.29     14.43 o
   3   6  17       33.18       31.37      9.95 o
   4   6  17       33.76       34.80     10.98 o
   5   6  17       47.44       44.52     11.81 o
  -2   7  17        4.82        3.64     17.00 o
  -1   7  17       33.36       19.41      9.92 o
   0   7  17       47.34       39.78     10.34 o
   1   7  17       35.05       44.97     16.71 o
   2   7  17        3.58        7.62      9.97 o
   3   7  17        5.56        6.16      9.54 o
   4   7  17       30.03       37.52     15.24 o
   5   7  17        1.33      -15.24     14.07 o
  -1   8  17        0.50        0.59     11.14 o
   0   8  17       87.81       87.20     19.35 o
   1   8  17       19.20       18.52     28.44 o
   2   8  17       56.87       52.39     10.55 o
   3   8  17        0.10        0.38      9.51 o
   4   8  17       10.67      -12.90     14.07 o
   0   9  17        2.67        3.96      9.32 o
   1   9  17       37.11       32.04     10.34 o
   2   9  17       89.46       69.57     11.40 o
   3   9  17        0.29      -10.99      9.51 o
  -1  -5  18       56.87       35.77     15.24 o
   0  -5  18        0.57       -9.38     13.49 o
   1  -5  18       42.25       31.66     14.66 o
  -2  -4  18        0.21      -19.93     13.49 o
  -1  -4  18       42.15       35.77     15.24 o
   0  -4  18        8.12        1.76     13.49 o
   1  -4  18        8.69       -5.86     12.31 o
   2  -4  18        1.69       11.73     14.07 o
  -2  -3  18        0.00       -7.74     10.34 o
  -1  -3  18        1.99      -10.91      9.67 o
   0  -3  18       28.57       42.21     14.66 o
   1  -3  18        0.93       -0.59     12.31 o
   2  -3  18        3.65       -4.69     12.90 o
   3  -3  18       38.90        2.35     13.49 o
  -3  -2  18        4.53        4.86      8.88 o
  -2  -2  18        2.38      -10.45      6.96 o
  -1  -2  18       19.34       14.86      7.93 o
   0  -2  18       20.14       11.75      7.39 o
   1  -2  18       18.25        3.43      7.33 o
   2  -2  18        7.00       -1.99      9.51 o
   3  -2  18        2.72        8.79     12.90 o
   4  -2  18       70.04       43.97     15.24 o
  -3  -1  18        4.06       -4.99      8.56 o
  -2  -1  18        0.54       -5.86     15.24 o
  -1  -1  18       51.46       51.60      8.36 o
   0  -1  18       41.54       30.57      7.92 o
   1  -1  18       81.17       82.20      9.47 o
   2  -1  18       47.44       51.18      8.90 o
   3  -1  18       43.74       34.67     11.73 o
   4  -1  18        1.12        0.00     12.90 o
  -3   0  18        5.78       -3.71      8.46 o
  -2   0  18       29.66       27.07      8.57 o
  -1   0  18        4.83       -1.02      9.32 o
   0   0  18       48.93       45.44      8.17 o
   1   0  18        2.44       -9.99      6.66 o
   2   0  18       33.20       15.94      7.77 o
   3   0  18        4.75       -0.52      7.53 o
   4   0  18        0.95      -10.02      9.51 o
   5   0  18        2.21       10.55     14.66 o
  -3   1  18       15.68        4.27     10.57 o
  -2   1  18        0.44       -1.07      8.82 o
  -1   1  18        9.09       11.24      9.51 o
   0   1  18       12.56        1.97      6.81 o
   1   1  18      105.82      132.62     10.14 o
   2   1  18       10.57       -4.03      7.31 o
   3   1  18       88.51       62.06      9.14 o
   4   1  18       12.47      -15.83     16.12 o
   5   1  18        0.27        0.13     10.15 o
  -3   2  18        5.61       -8.17     10.15 o
  -2   2  18        4.56      -11.40     12.31 o
  -1   2  18      249.72      276.74     22.28 o
   0   2  18        5.01        2.32      9.09 o
   1   2  18        9.95        2.74      7.23 o
   2   2  18      102.80       92.03      9.59 o
   3   2  18      126.60      135.83     10.94 o
   4   2  18      129.42      111.30     13.02 o
   5   2  18       35.61       42.62     12.00 o
  -3   3  18      165.96      167.69     21.11 o
  -2   3  18        0.00       -7.70      9.97 o
  -1   3  18       45.47       61.70     11.19 o
   0   3  18       29.61       12.54      9.51 o
   1   3  18       23.49       16.35      9.74 o
   2   3  18        0.02       -2.70      7.09 o
   3   3  18       10.84        2.46      7.63 o
   4   3  18      107.39      116.36     10.94 o
   5   3  18       50.03       64.51     12.44 o
  -3   4  18        0.01        8.21     15.24 o
  -2   4  18       51.77       48.08     15.83 o
  -1   4  18       11.47       13.96      9.74 o
   0   4  18       21.71       15.24      9.54 o
   1   4  18        4.34       12.10      9.38 o
   2   4  18       85.87       82.62     13.25 o
   3   4  18      188.98      185.45     11.84 o
   4   4  18        3.00        3.35      7.77 o
   5   4  18       51.46       40.76     18.47 o
  -2   5  18        0.04       -2.35     13.49 o
  -1   5  18      114.01      126.02     22.28 o
   0   5  18       88.18       83.26     16.42 o
   2   5  18        6.82       11.73      9.54 o
   3   5  18        5.55      -10.21      6.81 o
   4   5  18       21.23       12.27      8.33 o
   5   5  18       31.03       36.49     11.59 o
  -2   6  18        1.29      -22.11     14.95 o
  -1   6  18        0.79       -6.74     12.02 o
   0   6  18       53.94       43.99     10.85 o
   1   6  18      279.41      306.39     16.37 o
   2   6  18        0.17       -7.04     13.49 o
   3   6  18       37.07       37.26     10.98 o
   4   6  18       65.28       60.09     12.02 o
   5   6  18        9.64       21.40     11.19 o
  -1   7  18       93.35       88.85     12.42 o
   0   7  18       10.05       21.73     10.52 o
   1   7  18        4.63       -2.21      9.74 o
   2   7  18        1.51       -3.85     11.73 o
   3   7  18       36.33       22.87     14.66 o
   4   7  18        0.00      -17.59     14.07 o
   0   8  18       35.85       47.06     10.76 o
   1   8  18        4.02       14.02     10.10 o
   2   8  18        7.12       -1.47     21.40 o
   3   8  18        1.74      -18.76     12.90 o
  -1  -3  19       59.46       62.15     17.00 o
   0  -3  19       90.96       65.08     16.42 o
   1  -3  19       23.11       29.32     14.66 o
   2  -3  19        6.25        2.35     13.49 o
  -2  -2  19        3.00        5.48     10.52 o
  -1  -2  19       61.70       60.00     13.31 o
   0  -2  19       58.07       63.93     19.06 o
   1  -2  19        0.26      -13.93      9.43 o
   2  -2  19       21.66       22.28     14.07 o
   3  -2  19        8.59        2.35     13.49 o
  -2  -1  19       14.03       28.61     26.09 o
  -1  -1  19        0.38       -7.04      9.95 o
   0  -1  19      143.32      157.42     14.10 o
   1  -1  19        4.08        5.16     10.61 o
   2  -1  19       54.22       71.81     13.49 o
   3  -1  19        3.19       -3.03     14.66 o
  -2   0  19      192.26      205.70     15.32 o
  -1   0  19        1.73      -13.98      9.32 o
   0   0  19      101.65       95.90      9.97 o
   1   0  19       60.01       51.25      8.79 o
   2   0  19       38.42       25.27      8.67 o
   3   0  19        0.11       -3.98      9.51 o
   4   0  19        0.45       -4.00     10.52 o
  -2   1  19       28.96       12.26     10.98 o
  -1   1  19       10.43       18.94     10.15 o
   1   1  19       24.59       14.37      8.08 o
   2   1  19       41.83       50.41      8.88 o
   3   1  19       61.56       43.47     11.17 o
   4   1  19       15.32        9.36     10.93 o
  -2   2  19      136.27      126.62     14.08 o
  -1   2  19        2.43      -13.68      9.12 o
   0   2  19       53.05       36.56     10.57 o
   1   2  19        9.94        6.40      9.74 o
   2   2  19       23.12       15.51      8.21 o
   3   2  19       22.83       22.60      8.75 o
   4   2  19        1.12       -4.69      9.95 o
  -2   3  19       62.08       60.54     25.80 o
  -1   3  19       30.15       26.68     10.78 o
   0   3  19       39.51       34.38     14.07 o
   1   3  19       23.84       15.83      9.95 o
   2   3  19      224.86      269.22     13.19 o
   3   3  19        6.68      -10.10      8.40 o
   4   3  19      283.34      300.28     23.45 o
  -2   4  19       75.71       88.53     18.18 o
  -1   4  19        0.99      -13.98      9.32 o
   0   4  19      284.49      275.17     16.58 o
   1   4  19       10.58       -2.35      9.12 o
   2   4  19      314.52      266.97     34.89 o
   3   4  19       36.03       38.40     10.02 o
   4   4  19        3.52       -5.15     10.15 o
  -1   5  19        2.76      -12.31     12.90 o
   0   5  19       91.06       83.84     17.00 o
   1   5  19        0.51        6.07      9.32 o
   2   5  19       20.91        6.75     19.06 o
   3   5  19        9.62        7.16     10.15 o
   4   5  19        0.14       -6.95     10.10 o
  -1   6  19       19.07        3.52     14.66 o
   0   6  19        0.18       -9.38     13.49 o
   1   6  19        4.29       18.76     14.07 o
   2   6  19        3.92       -5.86     12.90 o
   3   6  19        4.11        2.35     14.66 o
   4   6  19        0.89       -0.34     10.57 o
   0   7  19       83.19       90.01     14.36 o
   1   7  19        3.82       -1.17     13.49 o
   2   7  19        0.42      -13.49     14.07 o
   3   7  19        5.90       -1.17     14.66 o
   0  -2  20        0.42        6.45     10.76 o
   1  -2  20       32.25       25.21     15.24 o
  -1  -1  20        0.42        7.22     10.76 o
   0  -1  20       11.68        8.21     10.36 o
   1  -1  20       15.28        9.69     14.07 o
   2  -1  20       19.67        5.37     10.98 o
  -1   0  20       16.32       28.44     11.19 o
   0   0  20        3.68       -3.52     16.42 o
   1   0  20        1.74       -4.66     10.36 o
   2   0  20       35.02       25.49     11.17 o
   3   0  20      103.72       72.90     13.78 o
  -1   1  20       27.92       26.43     14.66 o
   0   1  20        6.39        9.79     10.98 o
   1   1  20       34.42       18.24     10.52 o
   2   1  20        0.65       -8.66      9.74 o
   3   1  20       19.32       -0.19     10.34 o
  -1   2  20       11.01        8.21     10.36 o
   0   2  20       10.13       21.40     10.78 o
   1   2  20       71.22       68.50     12.23 o
   2   2  20        3.33        1.08      7.98 o
   3   2  20       85.56      103.28     13.05 o
  -1   3  20       29.77       26.12     14.66 o
   0   3  20        2.33       -3.04      9.92 o
   1   3  20       52.72       51.35     12.02 o
   2   3  20       29.65       33.14     26.09 o
   3   3  20       32.44       20.22     11.17 o
  -1   4  20        2.62       12.90     15.24 o
   0   4  20        0.06       -4.15     10.15 o
   1   4  20        1.36       -7.51      9.92 o
   2   4  20       22.09        1.65     10.15 o
   3   4  20       55.76       66.30     12.90 o
   0   5  20        1.66       29.32     15.83 o
   1   5  20       54.95       39.28     16.42 o
   2   5  20        2.76       -9.52     10.26 o
   3   5  20      185.28      151.91     14.91 o
 
